# Supplementary material for: Loss of PROTEIN TARGETING TO STARCH 2 has variable effects on starch synthesis across organs and species
Source: J Exp Bot. 2022 Jun 18;73(18):6367–79. doi: 10.1093/jxb/erac268 (PMC9578351; doi:10.1093/jxb/erac268)
Supplement: erac268_suppl_Supplementary_Tables [file erac268_suppl_supplementary_tables.xlsx]

## Sheet: Supplementary Table 1
Supplementary Table 1 - Transcript abundance of B. distachyon (Bd) and Bdptst2 seeds at 6 days after flowering (n=4). Log2 fold change of transcript expression (Bdptst2 relative to Bd) and FDR significance value are provided for each gene. Within the significance column, NA means the gene did not meet abundance cut off for statistical analyses. Annotation is based on orthologs from rice. Within t…
Brachypodium distachyon ID	Log2 Fold Change (Bdptst2 relative to Bd)	Significance Value (FDR)	Annotation
Bradi0012s00100	0.296109	0.302691	elongation factor Tu, putative, expressed
Bradi0012s00201	-0.181204	0.729699	NA
Bradi0014s00100	-0.527136	0.520403	NBS-LRR disease resistance protein, putative, expressed
Bradi0135s00100	0.0210168	NA	polygalacturonase, putative, expressed
Bradi0180s00100	0.0210168	NA	polygalacturonase, putative, expressed
Bradi1g00200	0.0210168	NA	glutathione S-transferase, putative, expressed
Bradi1g00210	0.734546	0.631928	WD domain, G-beta repeat domain containing protein, expressed
Bradi1g00213	0.340983	NA	zinc knuckle domain containing protein, expressed
Bradi1g00215	0.823448	NA	RNA recognition motif containing protein, putative, expressed
Bradi1g00217	0.0859987	0.894668	NA
Bradi1g00219	-0.691336	0.270378	SCARECROW, putative, expressed
Bradi1g00222	0.37798	0.534224	alpha-hemolysin, putative, expressed
Bradi1g00234	-0.762587	0.199906	disease resistance protein RPM1, putative, expressed
Bradi1g00247	0.246938	0.481647	selT/selW/selH selenoprotein domain containing protein, expressed
Bradi1g00253	-0.0755055	0.951997	NA
Bradi1g00260	-0.775831	0.0136445	expressed protein
Bradi1g00266	-0.741053	0.0635155	cysteine-rich receptor-like protein kinase 7 precursor, putative, expressed
Bradi1g00272	0.0210168	NA	MATE efflux family protein, putative, expressed
Bradi1g00278	-0.0553675	0.9728	pollen signalling protein with adenylyl cyclase activity, putative, expressed
Bradi1g00284	-1.26592	0.0105	NBS-LRR disease resistance protein, putative, expressed
Bradi1g00287	1.65577	0.151201	NA
Bradi1g00291	1.04864	0.176089	NA
Bradi1g00300	0.828395	NA	patatin, putative, expressed
Bradi1g00322	0.0210168	NA	transposon protein, putative, CACTA, En/Spm sub-class, expressed
Bradi1g00330	0.555842	0.262026	expressed protein
Bradi1g00332	0.164719	0.886837	NA
Bradi1g00335	0.503314	NA	expressed protein
Bradi1g00341	0.163163	0.835059	NA
Bradi1g00345	-0.471795	0.710718	NA
Bradi1g00350	0.0210168	NA	retrotransposon protein, putative, unclassified, expressed
Bradi1g00360	0.0210168	NA	retrotransposon protein, putative, unclassified, expressed
Bradi1g00361	0.495857	0.769171	NA
Bradi1g00362	0.232745	0.856999	NA
Bradi1g00364	0.166714	0.829249	NA
Bradi1g00365	0.596989	NA	NA
Bradi1g00366	-1.22521	0.201232	NA
Bradi1g00368	-1.08618	0.176089	transposon protein, putative, Pong sub-class, expressed
Bradi1g00370	0.202039	0.663272	expressed protein
Bradi1g00381	0.93107	0.496836	pentatricopeptide, putative, expressed
Bradi1g00385	0.0210168	NA	NA
Bradi1g00390	0.0210168	NA	HEAT repeat family protein, putative, expressed
Bradi1g00400	0.598324	0.778606	DNA binding protein, putative, expressed
Bradi1g00405	0.0210168	NA	LTPL36 - Protease inhibitor/seed storage/LTP family protein precursor, expressed
Bradi1g00410	0.655636	0.0197651	expressed protein
Bradi1g00412	1.42181	0.0419353	NA
Bradi1g00413	0.0210168	NA	retrotransposon protein, putative, unclassified, expressed
Bradi1g00415	0.0210168	NA	NA
Bradi1g00417	-0.415993	0.490764	expressed protein
Bradi1g00427	-1.97668	0.00104534	helicase, putative, expressed
Bradi1g00438	1.86287	NA	transposon protein, putative, CACTA, En/Spm sub-class
Bradi1g00450	-0.425215	0.0614734	TBC domain containing protein, expressed
Bradi1g00455	0.0210168	NA	NA
Bradi1g00460	-1.02331	0.00458469	pleiotropic drug resistance protein, putative, expressed
Bradi1g00470	0.364699	0.168193	glutathione S-transferase, N-terminal domain containing protein, expressed
Bradi1g00480	-0.246151	0.620836	oxidoreductase/ transition metal ion binding protein, putative, expressed
Bradi1g00482	-0.630777	0.644948	expressed protein
Bradi1g00485	0.747062	0.545014	expressed protein
Bradi1g00491	0.145588	0.759411	pentatricopeptide, putative, expressed
Bradi1g00497	0.210501	0.301356	OsFBX113 - F-box domain containing protein, expressed
Bradi1g00510	0.347997	0.0712016	RNA-binding protein Luc7-like, putative, expressed
Bradi1g00517	-0.258441	0.278542	RNA recognition motif containing protein, expressed
Bradi1g00530	-0.452553	0.0461069	rhodanese-like domain containing protein, putative, expressed
Bradi1g00535	0.0210168	NA	NA
Bradi1g00540	0.0704849	0.87826	heavy metal-associated domain containing protein, expressed
Bradi1g00552	-1.60087	0.00987589	aquaporin protein, putative, expressed
Bradi1g00560	-0.688728	0.0218076	expressed protein
Bradi1g00563	-0.116755	0.870583	expressed protein
Bradi1g00567	-0.265286	0.423674	THION30 - Plant thionin family protein precursor, expressed
Bradi1g00580	-0.404071	0.430616	protein kinase domain containing protein, expressed
Bradi1g00587	-1.75135	NA	flavin monooxygenase, putative, expressed
Bradi1g00600	2.92947	0.0806982	AWPM-19-like membrane family protein, putative, expressed
Bradi1g00607	-1.3657	0.226565	myosin, putative, expressed
Bradi1g00620	-0.313539	0.580822	ubiquitin-conjugating enzyme, putative, expressed
Bradi1g00625	-0.661081	0.490301	NA
Bradi1g00630	-0.172	0.833837	NA
Bradi1g00642	-0.0625027	0.928909	NA
Bradi1g00654	0.0210168	NA	integral membrane protein DUF6 containing protein, expressed
Bradi1g00666	0.0210168	NA	AP2 domain containing protein, expressed
Bradi1g00672	0.0210168	NA	NA
Bradi1g00678	1.00278	0.0698942	expressed protein
Bradi1g00690	0.368359	0.754488	Ser/Thr protein phosphatase family protein, putative, expressed
Bradi1g00700	-0.0638519	0.88757	inorganic phosphate transporter, putative, expressed
Bradi1g00710	-0.182671	0.664835	expressed protein
Bradi1g00720	0.0409962	0.914943	OTU-like cysteine protease family protein, putative, expressed
Bradi1g00730	0.0768619	0.822502	T-complex protein, putative, expressed
Bradi1g00740	0.216339	0.465467	kinase, pfkB family, putative, expressed
Bradi1g00750	-0.578647	0.0452229	RNA polymerase sigma factor, putative, expressed
Bradi1g00760	-0.478275	0.226188	ABC-2 type transporter, putative, expressed
Bradi1g00770	-0.445371	0.458946	heavy metal-associated domain containing protein, expressed
Bradi1g00780	-0.0861379	0.842964	MATE efflux family protein, putative, expressed
Bradi1g00785	0.648353	0.352409	expressed protein
Bradi1g00790	0.379591	0.710955	GDSL-like lipase/acylhydrolase, putative, expressed
Bradi1g00800	1.03472	NA	expressed protein
Bradi1g00807	-0.548613	0.344747	GDSL-like lipase/acylhydrolase, putative, expressed
Bradi1g00820	-0.136563	0.614541	la domain containing protein, putative, expressed
Bradi1g00830	0.342356	0.225067	expressed protein
Bradi1g00840	0.354563	0.402475	avr9/Cf-9 rapidly elicited protein, putative, expressed
Bradi1g00847	-0.0132631	0.986342	WD domain, G-beta repeat domain containing protein, expressed
Bradi1g00860	0.238764	0.190976	uncharacterized protein yeiN, putative, expressed
Bradi1g00867	1.58261	0.28084	60S ribosomal protein L8, putative, expressed
Bradi1g00880	0.383091	0.610998	expressed protein
Bradi1g00887	-0.325782	0.393882	NA
Bradi1g00900	-0.0728485	0.965786	uncharacterized protein PA4923, putative, expressed
Bradi1g00910	0.716732	0.102402	expressed protein
Bradi1g00920	0.0180433	0.978313	receptor protein kinase, putative, expressed
Bradi1g00931	0.0737149	0.817422	receptor protein kinase, putative, expressed
Bradi1g00940	-0.185846	0.502817	expressed protein
Bradi1g00950	1.09508	0.0701417	gibberellin 20 oxidase 1, putative, expressed
Bradi1g00960	-0.294432	0.422218	NBS-LRR type disease resistance protein Hom-F, putative, expressed
Bradi1g00970	0.31684	0.720308	OsFBX438 - F-box domain containing protein, expressed
Bradi1g00980	-0.395657	0.142171	plastid-specific 30S ribosomal protein 1, chloroplast precursor, putative, expressed
Bradi1g00990	-0.302772	0.205721	CBS domain containing membrane protein, putative, expressed
Bradi1g01000	-0.218069	0.577916	acyl carrier protein, putative, expressed
Bradi1g01007	-0.410385	0.0217214	KAP-2, putative, expressed
Bradi1g01014	0.291486	0.413223	PPR repeat domain containing protein, putative, expressed
Bradi1g01021	-0.311245	0.453865	PPR repeat domain containing protein, putative, expressed
Bradi1g01030	-0.860046	0.320255	MYB family transcription factor, putative, expressed
Bradi1g01040	-0.624876	0.269199	ATPase, AAA family protein, expressed
Bradi1g01047	0.276318	0.462104	DANA2, putative, expressed
Bradi1g01058	1.21422	NA	WRKY80, expressed
Bradi1g01070	0.600274	0.00432736	BCCIP, putative, expressed
Bradi1g01075	-0.300957	NA	NA
Bradi1g01080	0.387821	0.319126	AIG2-like family domain containing protein, expressed
Bradi1g01090	-0.0577553	0.797135	GTPase-activating protein, putative, expressed
Bradi1g01100	0.0509256	0.876464	exosome complex exonuclease, putative, expressed
Bradi1g01110	0.1459	0.708406	RNA recognition motif containing protein, putative, expressed
Bradi1g01120	0.227107	0.558041	NFD2, putative, expressed
Bradi1g01130	0.331249	0.100371	HSF-type DNA-binding domain containing protein, expressed
Bradi1g01140	0.307229	0.263582	metallo-beta-lactamase, putative, expressed
Bradi1g01150	0.412984	0.495164	glycosyl hydrolases family 16, putative, expressed
Bradi1g01160	1.65409	0.155359	expressed protein
Bradi1g01170	-0.155555	0.364264	RCD1, putative, expressed
Bradi1g01172	0.749394	0.649494	NA
Bradi1g01174	0.948081	0.345322	WD repeat-containing protein, putative, expressed
Bradi1g01176	2.4467	0.0853542	expressed protein
Bradi1g01178	0.330209	NA	expressed protein
Bradi1g01180	0.885449	0.154134	ATPase, AAA family protein, expressed
Bradi1g01190	1.11254	0.0594666	phosphoesterase family protein, putative, expressed
Bradi1g01200	0.271293	0.321085	metallo-beta-lactamase, putative, expressed
Bradi1g01210	0.526741	0.378706	brevis radix, putative, expressed
Bradi1g01220	0.130215	0.74261	expressed protein
Bradi1g01227	0.215264	0.249881	expressed protein
Bradi1g01240	-1.84811	0.132477	ATPase, AAA family protein, expressed
Bradi1g01250	-0.265647	0.272635	NB-ARC domain containing protein, expressed
Bradi1g01257	-0.390872	0.0932156	MLA6 protein, putative, expressed
Bradi1g01270	0.620984	0.32673	NA
Bradi1g01280	-0.0415184	0.941523	pentatricopeptide, putative, expressed
Bradi1g01290	0.0369617	0.951632	Der1-like family domain containing protein, expressed
Bradi1g01300	0.515303	0.0595508	histone-like transcription factor and archaeal histone, putative, expressed
Bradi1g01305	0.0210168	NA	NA
Bradi1g01310	0.592744	0.148809	lysine-rich arabinogalactan protein 19 precursor, putative, expressed
Bradi1g01320	0.421263	0.0994976	expressed protein
Bradi1g01330	0.736627	0.110925	DUF565 domain containing protein, putative, expressed
Bradi1g01332	0.312645	0.814235	RNA-directed DNA polymerase, putative, expressed
Bradi1g01334	0.284045	NA	NA
Bradi1g01336	-2.74491	0.00198313	NA
Bradi1g01338	1.44361	NA	expressed protein
Bradi1g01342	0.60782	NA	NA
Bradi1g01344	0.0210168	NA	NA
Bradi1g01350	0.0210168	NA	HSF-type DNA-binding domain containing protein, expressed
Bradi1g01357	1.16446	NA	ATPase, AAA family protein, expressed
Bradi1g01363	-0.0363284	0.934803	pentatricopeptide, putative, expressed
Bradi1g01368	0.290306	0.799016	lectin-like receptor kinase, putative, expressed
Bradi1g01374	-0.839784	0.0501577	stripe rust resistance protein Yr10, putative, expressed
Bradi1g01380	0.282188	0.482338	MLA6 protein, putative, expressed
Bradi1g01387	-0.398667	0.558084	MLA6 protein, putative, expressed
Bradi1g01397	0.000760705	0.998936	stripe rust resistance protein Yr10, putative, expressed
Bradi1g01407	-0.471908	0.103557	MLA6 protein, putative, expressed
Bradi1g01420	-0.100076	0.696491	ATPase, AFG1 family domain containing protein, expressed
Bradi1g01432	-0.300957	NA	receptor-like protein kinase 2 precursor, putative, expressed
Bradi1g01442	-0.238489	0.890023	receptor-like protein kinase 2 precursor, putative, expressed
Bradi1g01450	0.845462	NA	aspartic proteinase nepenthesin precursor, putative, expressed
Bradi1g01455	-0.300957	NA	aspartic proteinase nepenthesin precursor, putative, expressed
Bradi1g01460	0.553621	0.0496636	pantoate--beta-alanine ligase, putative, expressed
Bradi1g01470	-0.309674	0.708125	pentatricopeptide, putative, expressed
Bradi1g01480	-0.195523	0.343091	ankyrin repeat domain containing protein, expressed
Bradi1g01487	-0.175535	0.412927	retrotransposon protein, putative, unclassified, expressed
Bradi1g01500	0.218709	0.456505	snRK1-interacting protein 1, putative, expressed
Bradi1g01507	-0.1787	0.286748	chaperone protein dnaJ, putative, expressed
Bradi1g01520	0.171234	0.694537	frigida, putative, expressed
Bradi1g01530	0.00991013	0.968589	U2 small nuclear ribonucleoprotein A, putative, expressed
Bradi1g01541	-0.786457	NA	nuf2 family protein, expressed
Bradi1g01551	0.0210168	NA	resistance protein, putative, expressed
Bradi1g01560	0.0708399	0.725742	proteasome subunit, putative, expressed
Bradi1g01570	0.265243	0.491321	OsGrx_S14 - glutaredoxin subgroup II, expressed
Bradi1g01580	-0.0709639	0.82162	elongation factor Tu, putative, expressed
Bradi1g01590	0.654396	0.463238	NA
Bradi1g01593	1.56539	0.0141592	expressed protein
Bradi1g01594	-0.421565	0.838257	xylem cysteine proteinase 2 precursor, putative, expressed
Bradi1g01596	0.316965	0.644625	NA
Bradi1g01598	0.0210168	NA	thiol protease SEN102 precursor, putative, expressed
Bradi1g01600	0.331656	0.33091	transcription factor BTF3, putative, expressed
Bradi1g01610	0.525865	NA	plastocyanin-like domain containing protein, putative, expressed
Bradi1g01620	0.360998	0.46909	expressed protein
Bradi1g01630	0.292428	0.249939	CRAL/TRIO domain containing protein, expressed
Bradi1g01640	-0.0190235	0.981211	aspartokinase, chloroplast precursor, putative, expressed
Bradi1g01645	0.734008	NA	NA
Bradi1g01650	0.0210168	NA	expressed protein
Bradi1g01656	0.34295	NA	aspartokinase, chloroplast precursor, putative, expressed
Bradi1g01660	0.353168	0.0221652	glutathione S-transferase, putative, expressed
Bradi1g01670	0.00106056	0.998022	nuf2 family protein, expressed
Bradi1g01680	0.605998	NA	expressed protein
Bradi1g01683	0.0210168	NA	expressed protein
Bradi1g01686	0.382951	0.535452	NA
Bradi1g01691	0.464866	0.433321	NA
Bradi1g01692	-0.167085	0.892493	photosystem II P680 chlorophyll A apoprotein, putative, expressed
Bradi1g01693	-0.252013	0.770206	NA
Bradi1g01695	0.0210168	NA	expressed protein
Bradi1g01700	1.68139	0.0316722	Ser/Thr protein phosphatase family protein, expressed
Bradi1g01710	0.193777	0.448805	actin-related protein 2/3 complex subunit 4, putative, expressed
Bradi1g01715	0.61937	0.712945	NA
Bradi1g01720	-0.232812	0.572334	prefoldin, putative, expressed
Bradi1g01730	-0.218821	0.412364	nitrate-induced NOI protein, expressed
Bradi1g01740	-0.29672	0.236621	brefeldin A-sensitive Golgi protein-like, putative, expressed
Bradi1g01750	0.493888	0.424546	regulatory protein, putative, expressed
Bradi1g01760	0.44552	0.309831	regulatory protein, putative, expressed
Bradi1g01770	-0.105652	0.797429	mitochondrial carrier protein, putative, expressed
Bradi1g01780	0.116437	0.714894	oxidoreductase, short chain dehydrogenase/reductase family protein, putative, expressed
Bradi1g01790	0.439428	0.143885	SAM domain containing protein, putative, expressed
Bradi1g01795	0.0210168	NA	NA
Bradi1g01800	-0.682896	0.00149645	aspartokinase, chloroplast precursor, putative, expressed
Bradi1g01801	0.0210168	NA	RD26, putative, expressed
Bradi1g01802	0.259586	0.485961	NA
Bradi1g01805	0.0210168	NA	Ser/Thr protein phosphatase family protein, expressed
Bradi1g01807	0.0210168	NA	expressed protein
Bradi1g01810	0.213874	0.583654	Ser/Thr protein phosphatase family protein, expressed
Bradi1g01820	0.391844	0.420737	P21-Rho-binding domain containing protein, putative, expressed
Bradi1g01830	-0.386207	0.0797473	expressed protein
Bradi1g01835	0.0210168	NA	NA
Bradi1g01840	-0.181432	0.22378	protein kinase domain containing protein, expressed
Bradi1g01847	-0.460187	0.0837079	AMP-binding enzyme, putative, expressed
Bradi1g01860	-0.0288331	0.935542	nuclear antigen, putative, expressed
Bradi1g01870	0.0806583	0.893774	pirin, putative, expressed
Bradi1g01873	0.34295	NA	NA
Bradi1g01876	0.972636	0.357327	NA
Bradi1g01880	-0.207503	0.536568	S1 RNA binding domain containing protein, expressed
Bradi1g01890	1.44039	0.00636826	expressed protein
Bradi1g01900	0.14562	0.638945	inner membrane protein, putative, expressed
Bradi1g01910	0.746164	0.705021	expressed protein
Bradi1g01920	-0.535925	0.370922	GDSL-like lipase/acylhydrolase, putative, expressed
Bradi1g01930	-0.147451	0.741752	transposon protein, putative, unclassified, expressed
Bradi1g01936	0.272616	0.282368	protein kinase, putative, expressed
Bradi1g01942	0.00127289	0.998186	expressed protein
Bradi1g01946	-0.300957	NA	GRF zinc finger family protein
Bradi1g01948	-0.165399	0.840571	expressed protein
Bradi1g01950	0.0210168	NA	NA
Bradi1g01958	-0.300957	NA	NA
Bradi1g01965	-2.02611	0.0822856	NA
Bradi1g01970	-0.52094	0.0882269	pentatricopeptide, putative, expressed
Bradi1g01980	-0.0767954	0.797664	expressed protein
Bradi1g01985	0.615297	NA	receptor-like protein kinase 5 precursor, putative, expressed
Bradi1g01990	-0.303977	0.198726	transposon protein, putative, unclassified, expressed
Bradi1g02000	-0.730163	0.0429982	ion channel DMI1-like, chloroplast precursor, putative, expressed
Bradi1g02010	0.357975	0.342018	protein binding protein, putative, expressed
Bradi1g02020	-0.15883	0.370514	RNA-binding protein Luc7-like, putative, expressed
Bradi1g02030	-0.0252117	0.948806	ribosomal protein S6, putative, expressed
Bradi1g02040	-0.038322	0.975216	transposon protein, putative, Pong sub-class, expressed
Bradi1g02050	-1.77974	4.74131e-05	PAZ domain containing protein, putative, expressed
Bradi1g02056	-0.685942	0.247902	NA
Bradi1g02060	-0.254792	0.169118	expressed protein
Bradi1g02071	-0.472421	NA	NA
Bradi1g02080	-0.128727	0.698619	RNA-binding protein containing a PIN domain, putative, expressed
Bradi1g02090	-0.0230362	0.925402	late embryogenesis abundant protein, putative, expressed
Bradi1g02100	0.322974	0.225405	ras-related protein, putative, expressed
Bradi1g02103	0.0210168	NA	expressed protein
Bradi1g02107	2.14149	0.0301661	oxidoreductase, short chain dehydrogenase/reductase family domain containing protein, expressed
Bradi1g02117	-0.445443	0.131797	vacuolar sorting protein, putative, expressed
Bradi1g02130	-0.0317639	0.960702	FAD binding protein, putative, expressed
Bradi1g02137	0.0120522	0.981153	OsFBX307 - F-box domain containing protein, expressed
Bradi1g02145	-0.261565	0.399794	OsFBX9 - F-box domain containing protein, expressed
Bradi1g02150	-0.305124	0.466771	amine oxidase, flavin-containing, domain containing protein, expressed
Bradi1g02160	-0.0191327	0.958117	CGMC_GSK.5 - CGMC includes CDA, MAPK, GSK3, and CLKC kinases, expressed
Bradi1g02165	-0.563994	NA	expressed protein
Bradi1g02170	0.318115	0.00718935	prohibitin-2, putative, expressed
Bradi1g02180	0.0836709	0.729787	expressed protein
Bradi1g02185	1.21169	0.430616	expressed protein
Bradi1g02187	1.0081	NA	expressed protein
Bradi1g02190	0.325	0.798431	expressed protein
Bradi1g02200	6.65757	NA	cysteine proteinase inhibitor 6 precursor, putative, expressed
Bradi1g02205	0.754171	NA	NA
Bradi1g02210	0.0386358	0.972629	OsWAK28 - OsWAK receptor-like protein kinase, expressed
Bradi1g02220	0.445142	0.137061	expressed protein
Bradi1g02230	0.316097	0.702744	pentatricopeptide, putative, expressed
Bradi1g02240	1.32594	0.0706308	OsFtsH5 FtsH protease, homologue of AtFtsH4, expressed
Bradi1g02247	-0.262632	0.347552	OsFtsH5 FtsH protease, homologue of AtFtsH4, expressed
Bradi1g02253	0.86481	NA	NA
Bradi1g02260	0.28235	0.177236	H-BTB2 - Bric-a-Brac, Tramtrack, Broad Complex BTB domain with H family conserved sequence, expressed
Bradi1g02270	-0.173801	0.759488	WD40-like Beta Propeller Repeat family protein, expressed
Bradi1g02273	0.104393	0.950589	NA
Bradi1g02280	-0.476847	0.0297939	protein kinase family protein, putative, expressed
Bradi1g02290	-0.217162	0.459679	OsWAK129b - OsWAK receptor-like protein kinase, expressed
Bradi1g02300	-0.125686	NA	expressed protein
Bradi1g02303	-0.0179214	0.978729	heat shock protein, putative, expressed
Bradi1g02304	-0.934853	0.386005	expressed protein
Bradi1g02306	0.205202	0.544169	NA
Bradi1g02310	-0.115023	0.719915	tonneau 1b, putative, expressed
Bradi1g02327	-0.697238	0.0750327	WRKY57, expressed
Bradi1g02338	0.0210168	NA	impaired sucrose induction 1, putative, expressed
Bradi1g02350	-0.450544	0.0270047	dehydrogenase, putative, expressed
Bradi1g02361	0.616416	NA	OsFBX373 - F-box domain containing protein, expressed
Bradi1g02370	0.0914286	0.91654	MATE efflux family protein, putative, expressed
Bradi1g02380	-0.137233	0.520056	FAD binding domain containing protein, expressed
Bradi1g02390	0.255036	0.483564	zinc finger, C3HC4 type domain containing protein, expressed
Bradi1g02400	0.199147	0.492897	expressed protein
Bradi1g02410	0.0210168	NA	ZOS3-24 - C2H2 zinc finger protein, expressed
Bradi1g02420	0.60243	NA	ammonium transporter protein, putative, expressed
Bradi1g02430	0.972126	NA	subtilisin N-terminal Region family protein, expressed
Bradi1g02440	-0.438893	0.261088	lectin protein kinase family protein, putative, expressed
Bradi1g02450	-0.902434	0.0110287	cyclase/dehydrase family protein, expressed
Bradi1g02460	0.261062	0.369518	expressed protein
Bradi1g02465	0.992532	0.546973	heat shock protein DnaJ, putative, expressed
Bradi1g02470	-0.99171	NA	NA
Bradi1g02475	-0.563994	NA	heat shock protein DnaJ, putative, expressed
Bradi1g02480	-1.11502	0.0329914	NA
Bradi1g02483	-0.623884	0.680061	NA
Bradi1g02487	2.33922	0.168193	OsFBX75 - F-box domain containing protein, expressed
Bradi1g02490	-0.231772	0.134979	nicotinate phosphoribosyltransferase family domain containing protein, expressed
Bradi1g02497	1.9184	NA	NA
Bradi1g02505	0.272662	0.724547	expressed protein
Bradi1g02510	-0.384797	0.553926	CESA5 - cellulose synthase, expressed
Bradi1g02517	0.0201385	0.966374	mRNA-decapping enzyme, putative, expressed
Bradi1g02530	0.209472	0.756982	hydrolase, putative, expressed
Bradi1g02535	0.0210168	NA	pentatricopeptide repeat protein PPR986-12, putative, expressed
Bradi1g02540	0.0700484	0.84223	expressed protein
Bradi1g02550	0.190082	0.548134	photosystem II reaction center PSB28 protein, chloroplast precursor, putative, expressed
Bradi1g02560	-0.181299	0.807216	harpin-induced protein 1 domain containing protein, expressed
Bradi1g02570	0.588531	0.0602509	glycine-rich RNA-binding protein 7, putative, expressed
Bradi1g02575	-0.563994	NA	cytochrome P450, putative, expressed
Bradi1g02580	0.0416478	0.851405	actin, putative, expressed
Bradi1g02590	0.043453	0.905253	2Fe-2S iron-sulfur cluster binding domain containing protein, expressed
Bradi1g02597	-0.134065	0.605584	ACBP4, putative, expressed
Bradi1g02610	-0.142107	0.518616	kelch motif family protein, putative, expressed
Bradi1g02615	0.0338412	0.950265	NA
Bradi1g02621	-0.343491	0.457407	DNA-directed RNA polymerase III subunit RPC1, putative, expressed
Bradi1g02630	0.320357	0.162484	electron transfer flavoprotein subunit alpha, mitochondrial precursor, putative, expressed
Bradi1g02635	0.303352	0.575888	expressed protein
Bradi1g02637	0.0130903	NA	NA
Bradi1g02640	0.513873	0.0361204	retrotransposon protein, putative, Ty1-copia subclass, expressed
Bradi1g02645	-0.979094	NA	expressed protein
Bradi1g02650	0.468124	0.0479718	retrotransposon protein, putative, Ty1-copia subclass, expressed
Bradi1g02670	2.30946	0.0439853	cytochrome P450, putative, expressed
Bradi1g02680	-0.0220116	0.947011	chloroplast protein import component Toc159, putative, expressed
Bradi1g02685	0.90367	0.274176	MEGL18 - Maternally expressed gene MEG family protein precursor, putative, expressed
Bradi1g02690	-0.677907	0.36925	haloacid dehalogenase-like hydrolase family protein, putative, expressed
Bradi1g02697	-0.0610171	0.855846	FEN1A - Putative flap endonuclease protein, expressed
Bradi1g02710	0.695599	0.0215208	tRNA-specific adenosine deaminase, putative, expressed
Bradi1g02720	-0.709865	0.056086	polygalacturonase, putative, expressed
Bradi1g02730	0.245638	0.737359	RNA 3-terminal phosphate cyclase, putative, expressed
Bradi1g02735	0.485922	0.747925	cytochrome P450, putative, expressed
Bradi1g02740	0.292682	0.0766535	RNA 3-terminal phosphate cyclase, putative, expressed
Bradi1g02750	-0.547493	0.321323	glucan endo-1,3-beta-glucosidase-related, putative, expressed
Bradi1g02755	0.0210168	NA	NA
Bradi1g02760	-0.335818	0.29677	OsSPL6 - SBP-box gene family member, expressed
Bradi1g02770	-0.454927	0.194492	ELMO/CED-12 family protein, putative, expressed
Bradi1g02780	-0.348284	0.254689	expressed protein
Bradi1g02790	1.28221	NA	sex determination protein tasselseed-2, putative, expressed
Bradi1g02800	-0.254529	0.589774	heat shock protein DnaJ, putative, expressed
Bradi1g02805	0.477312	0.177236	glycerol-3-phosphate acyltransferase, putative, expressed
Bradi1g02810	0.0645059	0.816599	GHMP kinases ATP-binding protein, putative, expressed
Bradi1g02820	0.0210168	NA	cysteine proteinase EP-B 1 precursor, putative, expressed
Bradi1g02830	0.545791	0.270659	E1-BTB1 - Bric-a-Brac, Tramtrack, and Broad Complex domain with E1 subfamily conserved sequence, expressed
Bradi1g02840	0.127179	0.745332	E1-BTB1 - Bric-a-Brac, Tramtrack, and Broad Complex domain with E1 subfamily conserved sequence, expressed
Bradi1g02850	-0.164891	0.787786	E1-BTB1 - Bric-a-Brac, Tramtrack, and Broad Complex domain with E1 subfamily conserved sequence, expressed
Bradi1g02860	0.990393	0.442488	expressed protein
Bradi1g02870	-1.56206	0.203611	clathrin heavy chain, putative, expressed
Bradi1g02880	-0.439678	0.212798	E1-BTB1 - Bric-a-Brac, Tramtrack, and Broad Complex domain with E1 subfamily conserved sequence, expressed
Bradi1g02890	0.0381124	0.922048	E1-BTB1 - Bric-a-Brac, Tramtrack, and Broad Complex domain with E1 subfamily conserved sequence, expressed
Bradi1g02900	-0.251759	0.553898	E1-BTB1 - Bric-a-Brac, Tramtrack, and Broad Complex domain with E1 subfamily conserved sequence, expressed
Bradi1g02910	-0.235308	0.518918	expressed protein
Bradi1g02920	0.0505655	0.840563	protein phosphatase 2C, putative, expressed
Bradi1g02930	0.433383	0.252769	huntingtin-interacting protein HYPK, putative, expressed
Bradi1g02940	-0.0115719	0.991083	calreticulin precursor, putative, expressed
Bradi1g02950	0.281259	0.160487	ZOS3-23 - C2H2 zinc finger protein, expressed
Bradi1g02960	0.0817853	0.615677	WD domain, G-beta repeat domain containing protein, expressed
Bradi1g02970	-0.786457	NA	STRUBBELIG-RECEPTOR FAMILY 8 precursor, putative, expressed
Bradi1g02980	-0.179201	0.497515	expressed protein
Bradi1g02990	0.417259	0.035494	phosphoribosylformylglycinamidine synthase, putative, expressed
Bradi1g03000	0.05754	0.961159	expressed protein
Bradi1g03010	-0.248077	0.22254	expressed protein
Bradi1g03020	0.12515	0.6601	expressed protein
Bradi1g03030	-0.286811	0.29561	expressed protein
Bradi1g03040	0.179655	0.88333	heat shock protein DnaJ, putative, expressed
Bradi1g03050	-0.41994	0.0239954	lipase class 3 family protein, putative, expressed
Bradi1g03056	0.687904	0.116554	invertase/pectin methylesterase inhibitor family protein, putative, expressed
Bradi1g03063	-0.297567	0.872877	cytochrome P450, putative, expressed
Bradi1g03070	0.949163	0.169329	pectinesterase inhibitor domain containing protein, expressed
Bradi1g03080	0.0210168	NA	pectinesterase inhibitor domain containing protein, expressed
Bradi1g03090	-0.484223	0.384641	uncharacterized Cys-rich domain containing protein, putative, expressed
Bradi1g03100	-0.540628	0.665766	expressed protein
Bradi1g03105	0.753475	NA	retrotransposon protein, putative, unclassified, expressed
Bradi1g03110	-0.313141	0.635567	hydrolase, alpha/beta fold family domain containing protein, expressed
Bradi1g03120	0.114913	0.635567	hydrolase, alpha/beta fold family domain containing protein, expressed
Bradi1g03130	0.182147	0.492897	fumarylacetoacetase, putative, expressed
Bradi1g03136	0.102111	0.740966	OsFBX234 - F-box domain containing protein, expressed
Bradi1g03142	0.153149	0.609511	OsFBX209 - F-box domain containing protein, expressed
Bradi1g03146	0.0210168	NA	expressed protein
Bradi1g03150	0.286777	0.595142	expressed protein
Bradi1g03160	0.0660171	0.833451	expressed protein
Bradi1g03170	-0.0510453	0.870334	domain of unknown function domain containing protein, expressed
Bradi1g03180	-0.735078	0.0426402	DEAD-box ATP-dependent RNA helicase 3, putative, expressed
Bradi1g03185	1.12339	0.219851	expressed protein
Bradi1g03191	0.311726	0.600786	expressed protein
Bradi1g03196	0.682877	0.37611	transposon protein, putative, Pong sub-class, expressed
Bradi1g03200	0.855384	NA	ATCHX, putative, expressed
Bradi1g03207	-0.594653	0.497815	OsMan05 - Endo-Beta-Mannanase, expressed
Bradi1g03220	-0.0947032	0.836416	ribosomal L18p/L5e family protein, putative, expressed
Bradi1g03230	-0.67403	0.366149	invertase/pectin methylesterase inhibitor family protein, putative, expressed
Bradi1g03235	0.00735378	0.993466	histone-lysine N-methyltransferase, putative, expressed
Bradi1g03240	-0.917007	0.11844	invertase/pectin methylesterase inhibitor family protein, putative, expressed
Bradi1g03245	0.0210168	NA	expressed protein
Bradi1g03250	-0.170357	0.755481	phosphoesterase family protein, putative, expressed
Bradi1g03260	-0.476316	0.104402	anthranilate synthase component I-1, chloroplast precursor, putative, expressed
Bradi1g03270	-0.308974	0.112182	RNA-binding motif protein, putative, expressed
Bradi1g03277	-0.615791	0.723547	cysteine-rich receptor-like protein kinase 16 precursor, putative, expressed
Bradi1g03283	0.143207	0.698133	retrotransposon protein, putative, unclassified, expressed
Bradi1g03290	-0.194707	0.672385	expressed protein
Bradi1g03307	0.309568	0.339454	OsFBX234 - F-box domain containing protein, expressed
Bradi1g03313	0.0210168	NA	expressed protein
Bradi1g03320	-0.242094	NA	OsFBX15 - F-box domain containing protein, expressed
Bradi1g03330	0.461872	0.181554	ELM2 domain containing protein, putative, expressed
Bradi1g03340	0.37772	0.420472	expressed protein
Bradi1g03350	-0.7452	0.101026	GDP-mannose transporter, putative, expressed
Bradi1g03355	0.70252	0.305384	NA
Bradi1g03360	0.34295	NA	cysteine-rich receptor-like protein kinase 16 precursor, putative, expressed
Bradi1g03367	-0.222236	0.657725	protein kinase domain containing protein, expressed
Bradi1g03380	-0.477934	0.468281	FG-GAP repeat-containing protein, putative, expressed
Bradi1g03392	-0.459651	0.274719	GIL1, putative, expressed
Bradi1g03400	-0.315408	0.401503	transcription termination factor nusG family protein, expressed
Bradi1g03410	0.381646	0.446673	mitochondrial import inner membrane translocase subunit Tim, putative, expressed
Bradi1g03420	-0.237216	0.199906	protein kinase family protein, putative, expressed
Bradi1g03431	0.0210168	NA	expressed protein
Bradi1g03440	-0.00899311	0.983188	Methyltransferase small domain containing protein, expressed
Bradi1g03450	-0.653261	0.0318533	PPR repeat domain containing protein, putative, expressed
Bradi1g03460	0.464937	0.307228	expressed protein
Bradi1g03470	0.0346589	0.903183	calmodulin binding protein, putative, expressed
Bradi1g03480	-2.28684	0.000256463	nucleobase-ascorbate transporter, putative, expressed
Bradi1g03483	0.0210168	NA	NA
Bradi1g03486	-3.37092	NA	nucleobase-ascorbate transporter, putative, expressed
Bradi1g03490	0.217058	0.560398	ras-related protein, putative, expressed
Bradi1g03500	0.254405	0.762837	peptide transporter PTR2, putative, expressed
Bradi1g03510	-0.400634	0.619821	BBTI13 - Bowman-Birk type bran trypsin inhibitor precursor, expressed
Bradi1g03520	-0.249704	NA	MBTB51 - Bric-a-Brac, Tramtrack, Broad Complex BTB domain with Meprin and TRAF Homology MATH domain, expressed
Bradi1g03530	-0.411018	0.366038	transporter, major facilitator superfamily domain containing protein, expressed
Bradi1g03537	0.18647	0.847442	lectin-like receptor kinase, putative, expressed
Bradi1g03550	-0.622488	0.0304226	expressed protein
Bradi1g03555	-0.208151	NA	NA
Bradi1g03560	-0.261175	0.346549	NA
Bradi1g03580	0.0452678	0.923071	heat shock protein DnaJ, putative, expressed
Bradi1g03590	0.0613819	0.767116	armadillo/beta-catenin-like repeat containing protein, expressed
Bradi1g03595	0.867584	0.507918	expressed protein
Bradi1g03600	0.404186	0.286758	ribosomal RNA large subunit methyltransferase J, putative, expressed
Bradi1g03605	0.635848	0.32628	NA
Bradi1g03610	0.146044	0.312509	expressed protein
Bradi1g03620	0.132035	0.772032	GRAS family transcription factor domain containing protein, expressed
Bradi1g03627	0.230483	0.692579	NA
Bradi1g03633	0.0190728	NA	NA
Bradi1g03640	0.205518	0.782229	expansin precursor, putative, expressed
Bradi1g03650	0.199594	0.323568	protein kinase domain containing protein, expressed
Bradi1g03660	-0.409476	0.264667	dolichyl-phosphate beta-glycosyltransferase, putative, expressed
Bradi1g03670	-0.065653	0.87804	pentatricopeptide, putative, expressed
Bradi1g03672	0.0210168	NA	expressed protein
Bradi1g03675	-0.298391	0.746733	expressed protein
Bradi1g03681	0.33484	NA	expressed protein
Bradi1g03686	1.41537	0.29561	NA
Bradi1g03690	0.1353	0.652445	protein phosphatase 2C, putative, expressed
Bradi1g03700	0.417546	0.252675	60S ribosomal protein L36-2, putative, expressed
Bradi1g03710	0.455865	0.185292	dof zinc finger domain containing protein, putative, expressed
Bradi1g03720	0.373773	0.111625	DnaK family protein, putative, expressed
Bradi1g03730	0.0231584	0.931282	SEC14 cytosolic factor family protein, putative, expressed
Bradi1g03737	-0.00233636	0.995548	zinc knuckle domain containing protein, expressed
Bradi1g03750	0.269109	0.330085	actin-depolymerizing factor, putative, expressed
Bradi1g03760	2.17092	0.000134851	actin-depolymerizing factor, putative, expressed
Bradi1g03770	2.06204	0.0180123	ZOS3-21 - C2H2 zinc finger protein, expressed
Bradi1g03780	1.58626	0.177533	ZOS3-22 - C2H2 zinc finger protein, expressed
Bradi1g03790	1.33193	0.0595508	ZOS3-21 - C2H2 zinc finger protein, expressed
Bradi1g03800	0.0860867	0.654913	ThiF family domain containing protein, putative, expressed
Bradi1g03810	1.0081	NA	ZOS3-20 - C2H2 zinc finger protein, expressed
Bradi1g03820	-0.0166214	0.957892	ras-related protein, putative, expressed
Bradi1g03827	0.259623	0.342744	expressed protein
Bradi1g03840	0.32787	0.338774	expressed protein
Bradi1g03850	-0.831639	0.0646801	heavy metal-associated domain containing protein, expressed
Bradi1g03853	-0.276081	NA	NA
Bradi1g03856	0.813004	0.657256	NA
Bradi1g03860	-0.0547418	0.843111	aminopeptidase, putative, expressed
Bradi1g03867	0.221393	0.491624	OsFBX443 - F-box domain containing protein, expressed
Bradi1g03880	-0.272449	0.451235	AP2 domain containing protein, expressed
Bradi1g03890	0.232312	0.612526	NA
Bradi1g03900	0.258736	0.313427	PHD finger protein, putative, expressed
Bradi1g03910	-0.192903	0.447356	cinnamoyl CoA reductase, putative, expressed
Bradi1g03920	-0.205512	0.774089	histidine acid phosphatase, putative, expressed
Bradi1g03925	-0.0442003	0.968642	NADPH-dependent oxidoreductase, putative, expressed
Bradi1g03930	0.160612	0.492897	protein kinase PKN/PRK1, effector, putative, expressed
Bradi1g03940	-0.406909	0.3544	leaf senescence related protein, putative, expressed
Bradi1g03947	-0.282287	0.626893	leaf senescence related protein, putative, expressed
Bradi1g03950	-0.362735	0.455376	expressed protein
Bradi1g03951	-0.848608	0.105049	NA
Bradi1g03953	-0.865426	0.00544399	shugoshin-1, putative, expressed
Bradi1g03954	-0.224103	0.686921	NA
Bradi1g03956	0.407567	0.336932	NA
Bradi1g03962	0.815887	0.142792	NA
Bradi1g03965	0.483034	0.0942399	NA
Bradi1g03972	-0.300957	NA	expressed protein
Bradi1g03977	-0.111703	0.961457	NA
Bradi1g03980	0.0581336	0.88483	ANT1, putative, expressed
Bradi1g03990	0.138056	0.767515	SART-1 family protein, putative, expressed
Bradi1g04000	-0.816311	0.057946	SCAR-like protein 1, putative, expressed
Bradi1g04010	0.764383	0.359815	DUF567 domain containing protein, putative, expressed
Bradi1g04015	0.0210168	NA	NA
Bradi1g04020	0.60243	NA	DUF567 domain containing protein, putative, expressed
Bradi1g04030	0.241318	0.235275	oxidoreductase, 2OG-Fe oxygenase family protein, putative, expressed
Bradi1g04040	-0.563994	NA	expressed protein
Bradi1g04050	0.591325	NA	NA
Bradi1g04055	1.02103	NA	transposon protein, putative, Pong sub-class, expressed
Bradi1g04060	0.186871	0.618432	GTPase of unknown function domain containing protein, putative, expressed
Bradi1g04070	0.246274	0.390179	40S ribosomal protein S26, putative, expressed
Bradi1g04080	0.171059	0.378007	protein kinase domain containing protein, expressed
Bradi1g04090	-0.497777	0.0825272	U-box domain-containing protein, putative, expressed
Bradi1g04097	0.234522	0.311476	transcription elongation factor protein, putative, expressed
Bradi1g04110	0.313026	0.347612	AP2 domain containing protein, expressed
Bradi1g04120	0.408063	0.103644	KH domain containing protein, putative, expressed
Bradi1g04125	0.0210168	NA	NA
Bradi1g04130	-0.217979	0.500878	50S ribosomal protein L17, putative, expressed
Bradi1g04135	2.72662	NA	NA
Bradi1g04140	-0.212683	0.394811	methylenetetrahydrofolate reductase, putative, expressed
Bradi1g04145	0.0210168	NA	NA
Bradi1g04150	0.724044	0.323388	NAC domain-containing protein 67, putative, expressed
Bradi1g04160	0.527334	0.0221246	ribosomal protein L24, putative, expressed
Bradi1g04170	0.7006	0.651106	EF hand family protein, putative, expressed
Bradi1g04180	-0.0329924	0.888422	RING finger protein 126, putative, expressed
Bradi1g04191	0.311338	0.537362	NA
Bradi1g04200	-0.00426463	0.994181	tetraspanin family protein, putative, expressed
Bradi1g04210	-0.395997	0.474598	NA
Bradi1g04215	0.0210168	NA	NA
Bradi1g04220	0.111454	0.566029	ADP-ribosylation factor, putative, expressed
Bradi1g04226	0.0298273	0.922261	WD domain, G-beta repeat domain containing protein, expressed
Bradi1g04229	-0.83416	NA	No apical meristem protein, putative, expressed
Bradi1g04232	0.634789	0.0366084	ribosomal protein L36 containing protein, expressed
Bradi1g04240	0.622193	0.0822856	RNA recognition motif containing protein, putative, expressed
Bradi1g04245	2.02122	NA	RNA recognition motif containing protein, putative, expressed
Bradi1g04250	0.537222	0.0642216	peptidyl-prolyl cis-trans isomerase, putative, expressed
Bradi1g04261	0.635653	0.584913	DUF617 domain containing protein, expressed
Bradi1g04270	-0.0465826	0.902384	PAPA-1-like conserved region family protein, expressed
Bradi1g04280	0.668086	0.545715	basic helix-loop-helix, putative, expressed
Bradi1g04286	0.316568	0.578543	OsFBX209 - F-box domain containing protein, expressed
Bradi1g04287	-1.14905	NA	NA
Bradi1g04288	1.66842	0.247066	OsFBX209 - F-box domain containing protein, expressed
Bradi1g04290	0.942871	0.13054	NA
Bradi1g04292	-0.20502	0.727712	BRCA1 C Terminus domain containing protein, expressed
Bradi1g04300	-0.624355	0.0415262	magnesium-chelatase subunit chlD, chloroplast precursor, putative, expressed
Bradi1g04305	-0.21005	0.910987	NA
Bradi1g04310	-0.112165	0.655573	phospholipase, patatin family, putative, expressed
Bradi1g04320	0.560833	0.0679516	oxidoreductase, short chain dehydrogenase/reductase family protein, putative, expressed
Bradi1g04330	-0.00076707	0.998286	ATP/GTP/Ca++ binding protein, putative, expressed
Bradi1g04337	0.583591	0.0392013	remorin, putative, expressed
Bradi1g04348	0.258861	0.876838	expressed protein
Bradi1g04359	0.280555	NA	NA
Bradi1g04370	0.434305	0.705021	dirigent, putative, expressed
Bradi1g04390	-0.0144338	0.991665	expressed protein
Bradi1g04397	-0.106085	0.851615	kinesin motor domain containing protein, expressed
Bradi1g04403	0.70822	NA	expressed protein
Bradi1g04410	-0.313388	0.867972	dirigent, putative, expressed
Bradi1g04420	0.318954	0.803579	dirigent, putative, expressed
Bradi1g04430	0.152178	0.667138	LTPL28 - Protease inhibitor/seed storage/LTP family protein precursor, expressed
Bradi1g04440	-0.0644362	0.82968	CAMK_CAMK_like.24 - CAMK includes calcium/calmodulin depedent protein kinases, expressed
Bradi1g04450	0.428184	0.71832	expressed protein
Bradi1g04460	1.24833	0.000229538	tumor susceptibility gene 101, putative, expressed
Bradi1g04470	1.2745	0.0460897	dirigent, putative, expressed
Bradi1g04477	0.258082	0.102144	rRNA-processing protein EBP2, putative, expressed
Bradi1g04490	0.64504	0.252881	expressed protein
Bradi1g04500	-0.630529	0.219522	transporter-related, putative, expressed
Bradi1g04503	0.981818	0.315103	expressed protein
Bradi1g04506	0.0210168	NA	expressed protein
Bradi1g04510	1.38751	0.100708	transcription factor, putative, expressed
Bradi1g04520	-0.356012	0.0219853	stage II sporulation protein E, putative, expressed
Bradi1g04527	0.00328465	0.995864	expressed protein
Bradi1g04540	0.00320185	0.996445	protein Kinase-associated protein phosphatase, putative, expressed
Bradi1g04550	0.614777	0.261947	zinc finger, C3HC4 type domain containing protein, expressed
Bradi1g04561	-0.453999	0.226565	RNA recognition motif containing protein, putative, expressed
Bradi1g04570	0.37289	0.0825272	exosome complex exonuclease rrp4, putative, expressed
Bradi1g04580	-0.4455	0.508544	IPP transferase, putative, expressed
Bradi1g04590	0.429912	0.206246	hydrolase, NUDIX family, domain containing protein, expressed
Bradi1g04597	-0.0732548	0.87826	CESA2 - cellulose synthase, expressed
Bradi1g04603	0.0210168	NA	NA
Bradi1g04610	-0.564051	NA	polygalacturonase, putative, expressed
Bradi1g04620	0.310277	0.45025	expressed protein
Bradi1g04625	0.0210168	NA	NA
Bradi1g04630	0.532963	NA	polygalacturonase, putative, expressed
Bradi1g04641	0.0210168	NA	polygalacturonase, putative, expressed
Bradi1g04650	0.866113	0.402475	OsFBX73 - F-box domain containing protein, expressed
Bradi1g04660	0.266887	0.128378	ribosomal protein, putative, expressed
Bradi1g04670	-1.23836	0.310503	expressed protein
Bradi1g04677	-0.238609	0.752278	OsFBX6 - F-box domain containing protein, expressed
Bradi1g04679	0.712716	NA	NA
Bradi1g04681	0.0210168	NA	NA
Bradi1g04683	0.111399	0.851265	expressed protein
Bradi1g04690	-0.0914325	0.906518	plastocyanin-like domain containing protein, putative, expressed
Bradi1g04700	0.153978	0.661942	photosystem I reaction center subunit II, chloroplast precursor, putative, expressed
Bradi1g04710	0.110721	0.580267	expressed protein
Bradi1g04720	-0.262948	0.586079	carboxyl-terminal peptidase, putative, expressed
Bradi1g04730	0.249243	0.559315	expressed protein
Bradi1g04740	0.542397	0.0378131	cytochrome b-c1 complex subunit 7, putative, expressed
Bradi1g04750	0.552923	0.52784	expressed protein
Bradi1g04760	0.115703	0.727842	expressed protein
Bradi1g04772	0.891785	0.387045	expressed protein
Bradi1g04780	-0.432534	0.270349	expressed protein
Bradi1g04790	-0.207462	0.658274	OsAPRL5 adenosine 5\'-phosphosulfate reductase-like OsAPRL5, expressed
Bradi1g04800	0.15888	0.529353	elongation factor P, putative, expressed
Bradi1g04810	-0.227923	0.458342	pheophorbide a oxygenase, chloroplast precursor, putative, expressed
Bradi1g04820	0.156857	0.643921	OsSigP4 - Putative Type I Signal Peptidase homologue; employs a putative Ser/His catalytic dyad, expressed
Bradi1g04830	-0.343069	0.0572887	AMP-binding enzyme, putative, expressed
Bradi1g04835	0.0210168	NA	hypothetical protein
Bradi1g04840	-0.355829	0.45568	phosphatase, putative, expressed
Bradi1g04850	-0.0762508	0.685209	OsPP2Ac-2 - Phosphatase 2A isoform 2 belonging to family 2, expressed
Bradi1g04860	-0.0291373	0.89874	DEAD-box ATP-dependent RNA helicase, putative, expressed
Bradi1g04870	-0.246788	0.166106	squalene synthetase, putative, expressed
Bradi1g04880	-1.45166	0.000464858	UDP-rhamnose rhamnosyltransferase, putative, expressed
Bradi1g04890	-0.250376	0.369798	UDP-rhamnose rhamnosyltransferase, putative, expressed
Bradi1g04900	-0.986514	0.137571	squalene synthetase, putative, expressed
Bradi1g04903	0.0113905	NA	UDP-rhamnose rhamnosyltransferase, putative, expressed
Bradi1g04907	0.266149	0.878188	Cupin domain containing protein, expressed
Bradi1g04917	-0.028388	0.961771	expressed protein
Bradi1g04930	1.41263	0.0616293	LTPL83 - Protease inhibitor/seed storage/LTP family protein precursor, putative, expressed
Bradi1g04935	0.0210168	NA	NA
Bradi1g04940	0.0624048	0.8594	expressed protein
Bradi1g04950	0.240595	0.169329	60S ribosomal protein L7, putative, expressed
Bradi1g04953	0.636642	0.312441	expressed protein
Bradi1g04957	0.195991	0.752891	galactosyltransferase family protein, putative, expressed
Bradi1g04963	0.837473	0.0900804	expressed protein
Bradi1g04970	0.826943	0.20068	expressed protein
Bradi1g04975	0.638042	0.634211	NA
Bradi1g04980	-0.722538	0.178311	expressed protein
Bradi1g04990	-0.406024	0.381338	galactosyltransferase family protein, putative, expressed
Bradi1g05000	0.108238	0.782136	oxidoreductase, putative, expressed
Bradi1g05010	0.131712	0.770391	expressed protein
Bradi1g05020	-0.0439445	0.961771	uncharacterized PE-PGRS family protein PE_PGRS3 precursor, putative, expressed
Bradi1g05030	0.261029	0.34666	vesicle-associated membrane protein, putative, expressed
Bradi1g05037	-0.267263	0.319159	BEE 1, putative, expressed
Bradi1g05050	-0.576025	0.161348	phosphatidate cytidylyltransferase, putative, expressed
Bradi1g05056	-0.392203	0.36925	aminoacyl-tRNA synthetase, putative, expressed
Bradi1g05062	-0.493696	NA	DEAD-box ATP-dependent RNA helicase, putative, expressed
Bradi1g05070	-0.371025	0.0277544	expressed protein
Bradi1g05080	0.659985	0.0856383	OsFBDUF18 - F-box and DUF domain containing protein, expressed
Bradi1g05090	0.0245143	0.945747	protein kinase domain containing protein, expressed
Bradi1g05100	-0.129067	0.681564	expressed protein
Bradi1g05110	-0.137571	0.75521	RNA recognition motif containing protein, putative, expressed
Bradi1g05116	-0.0938809	0.77061	riboflavin biosynthesis protein-related, putative, expressed
Bradi1g05122	-0.247126	0.395453	vacuolar protein sorting-associated protein 35, putative, expressed
Bradi1g05130	-0.192686	0.616791	FHA domain containing protein, putative, expressed
Bradi1g05141	-0.036175	0.969313	thioredoxin, putative, expressed
Bradi1g05150	0.271014	0.359815	thioredoxin, putative, expressed
Bradi1g05156	0.237185	0.637988	small multi-drug export protein, putative, expressed
Bradi1g05162	1.01388	0.134105	PAZ domain containing protein, putative, expressed
Bradi1g05170	-0.164529	0.591448	expressed protein
Bradi1g05180	-0.143496	0.845981	nodulin, putative, expressed
Bradi1g05190	0.346719	0.525219	WD domain, G-beta repeat domain containing protein, expressed
Bradi1g05192	0.439728	NA	ZmEBE-1 protein, putative, expressed
Bradi1g05195	0.514768	NA	ZmEBE-1 protein, putative, expressed
Bradi1g05198	0.545207	0.366527	transposon protein, putative, CACTA, En/Spm sub-class
Bradi1g05202	0.0210168	NA	transposon protein, putative, CACTA, En/Spm sub-class, expressed
Bradi1g05206	0.301318	0.158816	NA
Bradi1g05208	0.0210168	NA	expressed protein
Bradi1g05210	-0.675628	0.0959072	polyprenyl synthetase, putative, expressed
Bradi1g05217	0.163623	0.512425	expressed protein
Bradi1g05230	1.28347	0.00830379	expressed protein
Bradi1g05240	-0.332886	0.231943	spo0B-associated GTP-binding protein, putative, expressed
Bradi1g05247	-0.37532	0.441268	ES43 protein, putative, expressed
Bradi1g05260	0.116875	0.783892	green ripe-like, putative, expressed
Bradi1g05270	0.291791	0.851397	expressed protein
Bradi1g05276	0.0210168	NA	OsFBX9 - F-box domain containing protein, expressed
Bradi1g05290	0.340983	NA	expressed protein
Bradi1g05296	0.34295	NA	OsFBX159 - F-box domain containing protein, expressed
Bradi1g05301	0.0210168	NA	expressed protein
Bradi1g05306	-0.265804	0.466275	expressed protein
Bradi1g05310	-0.0985408	0.843183	DUF593 domain containing protein, expressed
Bradi1g05320	-0.289814	0.279806	seed specific protein Bn15D14A, putative, expressed
Bradi1g05322	-0.300957	NA	NA
Bradi1g05325	0.50832	0.187421	OsFBX356 - F-box domain containing protein, expressed
Bradi1g05328	0.0210168	NA	expressed protein
Bradi1g05330	-0.124387	0.688125	AT hook-containing DNA-binding protein, putative, expressed
Bradi1g05340	0.318914	0.206178	40S ribosomal protein S15, putative, expressed
Bradi1g05346	-0.224738	0.645626	WRKY6, expressed
Bradi1g05360	0.0853293	0.853205	pre-mRNA-splicing factor syf2, putative, expressed
Bradi1g05371	0.127331	0.79693	prenylated rab acceptor, putative, expressed
Bradi1g05380	0.367153	0.701965	C-5 cytosine-specific DNA methylase, putative, expressed
Bradi1g05390	0.0939497	0.740806	zinc finger, C3HC4 type domain containing protein, expressed
Bradi1g05397	3.36856	NA	MBTB20 - Bric-a-Brac, Tramtrack, Broad Complex BTB domain with Meprin and TRAF Homology MATH domain, expressed
Bradi1g05410	-0.403235	0.110232	OsIAA14 - Auxin-responsive Aux/IAA gene family member, expressed
Bradi1g05420	0.137056	0.718693	expressed protein
Bradi1g05430	0.0278009	0.935918	BHLH transcription factor, putative, expressed
Bradi1g05450	-0.995942	0.512668	indole-3-glycerol phosphate lyase, chloroplast precursor, putative, expressed
Bradi1g05460	-0.249947	NA	indole-3-glycerol phosphate lyase, chloroplast precursor, putative, expressed
Bradi1g05467	0.279623	0.465361	indole-3-glycerol phosphate lyase, chloroplast precursor, putative, expressed
Bradi1g05480	-0.21472	0.320255	bZIP transcription factor domain containing protein, expressed
Bradi1g05490	-0.747033	0.0679056	GTP binding protein, putative, expressed
Bradi1g05500	0.0504771	0.908859	plant-specific domain TIGR01615 family protein, expressed
Bradi1g05510	0.18736	0.212084	ribosomal protein L4, putative, expressed
Bradi1g05520	-0.194748	0.667138	expressed protein
Bradi1g05530	1.85619	0.260447	basic proline-rich protein precursor, putative, expressed
Bradi1g05535	0.0210168	NA	NA
Bradi1g05540	1.83486	0.0929447	stem-specific protein TSJT1, putative, expressed
Bradi1g05550	0.124277	0.668723	heat stress transcription factor, putative, expressed
Bradi1g05560	0.00666741	0.992459	transmembrane BAX inhibitor motif-containing protein, putative, expressed
Bradi1g05570	-0.594294	0.638779	transmembrane BAX inhibitor motif-containing protein, putative, expressed
Bradi1g05580	0.124139	0.67519	thioredoxin, putative, expressed
Bradi1g05585	0.591325	NA	expressed protein
Bradi1g05590	-0.237109	0.303259	PPR repeat domain containing protein, putative, expressed
Bradi1g05600	1.69779	0.110038	uncharacterized protein At4g06744 precursor, putative, expressed
Bradi1g05610	-0.0811573	0.835059	pentatricopeptide, putative, expressed
Bradi1g05620	0.201136	0.554851	expressed protein
Bradi1g05630	-0.0599381	0.882224	BT1 family protein, putative, expressed
Bradi1g05640	-0.547813	0.657256	GDSL-like lipase/acylhydrolase, putative, expressed
Bradi1g05650	-0.041255	0.900886	frigida, putative, expressed
Bradi1g05655	-0.644899	NA	NA
Bradi1g05660	-0.510468	0.101739	XRN 5\'-3\' exonuclease N-terminus domain containing protein, expressed
Bradi1g05670	0.40374	0.128182	ribosomal protein S13p/S18e, putative, expressed
Bradi1g05680	0.299075	0.458113	glutamate dehydrogenase protein, putative, expressed
Bradi1g05690	0.764557	0.0220963	acetyltransferase, GNAT family, putative, expressed
Bradi1g05700	0.240189	0.565012	acetyltransferase, GNAT family, putative, expressed
Bradi1g05707	0.59136	NA	NADPH-dependent oxidoreductase, putative, expressed
Bradi1g05715	0.0210168	NA	chloroplast 30S ribosomal protein S7, putative, expressed
Bradi1g05721	-0.563994	NA	NADPH-dependent oxidoreductase, putative, expressed
Bradi1g05724	0.0210168	NA	NA
Bradi1g05728	0.0190728	NA	DNA-directed RNA polymerase subunit beta, putative, expressed
Bradi1g05731	0.0210168	NA	cytochrome b6, putative, expressed
Bradi1g05735	0.280555	NA	photosystem II reaction center protein H, putative, expressed
Bradi1g05738	0.0210168	NA	NA
Bradi1g05739	0.0210168	NA	NA
Bradi1g05740	-0.445668	0.709597	photosystem II P680 chlorophyll A apoprotein, putative, expressed
Bradi1g05741	-0.300957	NA	photosystem II P680 chlorophyll A apoprotein, putative, expressed
Bradi1g05742	0.33484	NA	NA
Bradi1g05743	0.0210168	NA	OsClp10 - Putative Clp protease homologue, expressed
Bradi1g05746	0.33484	NA	chloroplast 50S ribosomal protein L20, putative, expressed
Bradi1g05747	-0.300957	NA	chloroplast 30S ribosomal protein S18, putative, expressed
Bradi1g05748	1.06035	0.390608	photosystem II reaction center protein H, putative, expressed
Bradi1g05749	0.60243	NA	chloroplast 50S ribosomal protein L33, putative, expressed
Bradi1g05750	0.0210168	NA	ATP-dependent Clp protease proteolytic subunit, putative, expressed
Bradi1g05752	0.378014	0.796833	chloroplast 30S ribosomal protein S18, putative, expressed
Bradi1g05753	0.340983	NA	chloroplast 50S ribosomal protein L20, putative, expressed
Bradi1g05755	0.0165553	NA	NA
Bradi1g05756	0.989786	0.222394	photosystem I iron-sulfur center, putative, expressed
Bradi1g05757	0.432106	0.712601	cytochrome b6, putative, expressed
Bradi1g05758	2.03752	0.141103	cytochrome b6-f complex subunit 4, putative, expressed
Bradi1g05760	0.0210168	NA	NADPH-dependent oxidoreductase, putative
Bradi1g05761	0.185045	0.874033	DNA-directed RNA polymerase subunit alpha, putative, expressed
Bradi1g05762	0.0106909	NA	NADPH-dependent oxidoreductase, putative
Bradi1g05763	0.0210168	NA	chloroplast 30S ribosomal protein S11, putative, expressed
Bradi1g05764	0.35357	NA	NADPH-dependent oxidoreductase, putative, expressed
Bradi1g05765	0.773465	0.533613	NA
Bradi1g05766	0.340983	NA	cytochrome b6-f complex subunit 4, putative, expressed
Bradi1g05767	0.0210168	NA	translation initiation factor IF-1, chloroplast, putative, expressed
Bradi1g05768	1.20178	NA	cytochrome b6, putative, expressed
Bradi1g05769	0.0210168	NA	chloroplast 30S ribosomal protein S8, putative, expressed
Bradi1g05772	0.0210168	NA	chloroplast 50S ribosomal protein L14, putative, expressed
Bradi1g05774	0.0210168	NA	chloroplast 50S ribosomal protein L16, putative, expressed
Bradi1g05775	0.575038	NA	NA
Bradi1g05776	0.0210168	NA	chloroplast 30S ribosomal protein S3, putative, expressed
Bradi1g05777	0.0210168	NA	NA
Bradi1g05778	0.0210168	NA	chloroplast 50S ribosomal protein L22, putative, expressed
Bradi1g05779	0.0210168	NA	cytochrome b559 subunit alpha, putative
Bradi1g05781	0.0210168	NA	apocytochrome f precursor, putative, expressed
Bradi1g05782	0.0210168	NA	chloroplast 30S ribosomal protein S19, putative
Bradi1g05783	-0.242046	NA	chloroplast envelope membrane protein, putative, expressed
Bradi1g05784	0.0210168	NA	conserved hypothetical protein
Bradi1g05785	0.0210168	NA	retrotransposon protein, putative, unclassified, expressed
Bradi1g05786	-0.979125	NA	uncharacterized protein ycf72, putative
Bradi1g05788	0.0210168	NA	ribosomal protein S2, putative, expressed
Bradi1g05789	0.0210168	NA	NA
Bradi1g05790	0.0210168	NA	chloroplast ATP synthase a chain precursor, putative, expressed
Bradi1g05791	0.0210168	NA	NA
Bradi1g05792	0.0210168	NA	chloroplast 30S ribosomal protein S19, putative
Bradi1g05793	0.0210168	NA	NA
Bradi1g05794	0.0210168	NA	chloroplast 50S ribosomal protein L22, putative, expressed
Bradi1g05795	0.0210168	NA	uncharacterized protein ycf73, putative, expressed
Bradi1g05796	0.33484	NA	chloroplast 30S ribosomal protein S3, putative, expressed
Bradi1g05797	0.0210168	NA	NA
Bradi1g05799	0.272205	0.849952	NADPH-dependent oxidoreductase, putative, expressed
Bradi1g05801	0.338712	0.639702	chloroplast 30S ribosomal protein S7, putative, expressed
Bradi1g05804	0.161565	0.926759	chloroplast 30S ribosomal protein S15, putative, expressed
Bradi1g05805	1.31798	NA	NA
Bradi1g05807	0.0210168	NA	NA
Bradi1g05808	0.0210168	NA	60S ribosomal protein L8, putative, expressed
Bradi1g05810	-0.248072	0.295294	OsFBX21 - F-box domain containing protein, expressed
Bradi1g05811	0.0210168	NA	expressed protein
Bradi1g05813	0.719559	0.230465	acetyltransferase, GNAT family, putative, expressed
Bradi1g05817	0.654988	0.288054	acetyltransferase, GNAT family, putative, expressed
Bradi1g05827	-0.175835	NA	LTPL74 - Protease inhibitor/seed storage/LTP family protein precursor, expressed
Bradi1g05837	0.340983	NA	LTPL99 - Protease inhibitor/seed storage/LTP family protein precursor, expressed
Bradi1g05850	0.550545	0.734702	LTPL73 - Protease inhibitor/seed storage/LTP family protein precursor, expressed
Bradi1g05860	0.0210168	NA	12-oxophytodienoate reductase, putative, expressed
Bradi1g05870	-0.0816405	0.916287	12-oxophytodienoate reductase, putative, expressed
Bradi1g05880	-0.309326	0.54251	12-oxophytodienoate reductase, putative, expressed
Bradi1g05885	0.317411	0.620995	NA
Bradi1g05890	-0.189218	0.740806	serine/threonine-protein kinase receptor precursor, putative, expressed
Bradi1g05895	-0.343517	0.730671	ankyrin repeat family protein, putative, expressed
Bradi1g05900	2.64385	0.0193615	peptidase, T1 family, putative, expressed
Bradi1g05910	10.3378	NA	cupin domain containing protein, expressed
Bradi1g05920	-0.434827	0.0804409	type I inositol-1,4,5-trisphosphate 5-phosphatase, putative, expressed
Bradi1g05930	-1.98279	0.0693842	CK1_CaseinKinase_1a.4 - CK1 includes the casein kinase 1 kinases, expressed
Bradi1g05941	-0.300957	NA	cupin domain containing protein, expressed
Bradi1g05950	-0.288689	0.20144	CK1_CaseinKinase_1a.4 - CK1 includes the casein kinase 1 kinases, expressed
Bradi1g05960	-0.022754	0.985355	OsFBX21 - F-box domain containing protein, expressed
Bradi1g05970	-0.00614557	0.989954	YT521-B, putative, expressed
Bradi1g05980	0.463066	0.136022	Core histone H2A/H2B/H3/H4 domain containing protein, putative, expressed
Bradi1g05983	1.60109	0.283799	expressed protein
Bradi1g05987	0.0210168	NA	NA
Bradi1g05990	0.0210168	NA	uclacyanin-2 precursor, putative, expressed
Bradi1g05996	0.458142	0.091136	NA
Bradi1g06002	-0.300957	NA	zinc finger A20 and AN1 domain-containing stress-associated protein, putative, expressed
Bradi1g06010	0.0210168	NA	plastocyanin-like domain containing protein, putative, expressed
Bradi1g06020	0.301742	0.851637	plastocyanin-like domain containing protein, putative, expressed
Bradi1g06030	-0.0412763	0.96119	cytochrome P450 72A1, putative, expressed
Bradi1g06036	0.527095	0.14046	zinc finger A20 and AN1 domain-containing stress-associated protein, putative, expressed
Bradi1g06042	-0.159869	0.888041	NA
Bradi1g06050	-0.138925	0.794185	glucan endo-1,3-beta-glucosidase precursor, putative, expressed
Bradi1g06060	0.277177	0.254522	RFC3 - Putative clamp loader of PCNA, replication factor C subunit 3, expressed
Bradi1g06070	0.143311	0.544374	MBTB3 - Bric-a-Brac, Tramtrack, Broad Complex BTB domain with Meprin and TRAF Homology MATH domain, expressed
Bradi1g06080	-0.479606	0.0834232	peptidase M50, mammalian sterol-regulatory element binding protein, putative, expressed
Bradi1g06090	0.307125	0.219546	ubiquitin-conjugating enzyme, putative, expressed
Bradi1g06095	0.576409	0.706401	mitochondrial ribosomal protein S7, putative, expressed
Bradi1g06100	-1.01726	0.00776399	protein kinase, putative, expressed
Bradi1g06110	0.155387	0.543803	25.3 kDa vesicle transport protein, putative, expressed
Bradi1g06122	0.467524	0.302186	expressed protein
Bradi1g06130	0.0210168	NA	plastocyanin-like domain containing protein, putative, expressed
Bradi1g06140	0.0210168	NA	plastocyanin-like domain containing protein, putative, expressed
Bradi1g06150	1.69211	0.0475128	zinc finger A20 and AN1 domain-containing stress-associated protein, putative, expressed
Bradi1g06160	0.567967	0.268706	aldehyde oxidase, putative, expressed
Bradi1g06170	0.0210168	NA	aldehyde oxidase, putative, expressed
Bradi1g06177	-0.246937	0.457971	aldehyde oxidase, putative, expressed
Bradi1g06190	1.3843	0.0141101	zinc finger A20 and AN1 domain-containing stress-associated protein, putative, expressed
Bradi1g06200	-0.210639	0.482656	aldehyde oxidase, putative, expressed
Bradi1g06210	1.34549	0.0702414	AN1-like zinc finger domain containing protein, expressed
Bradi1g06220	0.473159	0.134028	60S ribosomal protein L23A, putative, expressed
Bradi1g06222	0.35357	NA	NA
Bradi1g06225	0.340983	NA	DUF260 domain containing protein, putative, expressed
Bradi1g06230	0.258489	0.761182	peptidase, putative, expressed
Bradi1g06235	0.0325102	0.917283	transposon protein, putative, Pong sub-class, expressed
Bradi1g06241	0.551813	0.709642	gibberellin receptor GID1L2, putative, expressed
Bradi1g06250	-0.0558904	0.879644	DUF593 domain containing protein, expressed
Bradi1g06260	1.12923	NA	VQ domain containing protein, putative, expressed
Bradi1g06270	-0.197577	0.656029	CAMK_CAMK_like.23 - CAMK includes calcium/calmodulin depedent protein kinases, expressed
Bradi1g06280	-0.492408	0.501115	protein kinase, putative, expressed
Bradi1g06290	-0.154266	0.80211	fasciclin domain containing protein, expressed
Bradi1g06300	0.543948	0.110855	CAMK_CAMK_like.2 - CAMK includes calcium/calmodulin depedent protein kinases, expressed
Bradi1g06310	-0.576413	0.151142	expressed protein
Bradi1g06315	-0.912034	0.081554	expressed protein
Bradi1g06320	0.164756	0.68354	ML domain protein, putative, expressed
Bradi1g06330	0.650257	0.534236	RING-H2 finger protein ATL5D, putative, expressed
Bradi1g06340	0.00270571	0.993211	chaperone protein dnaJ, putative, expressed
Bradi1g06350	-0.903273	0.0072294	IQ calmodulin-binding motif domain containing protein, expressed
Bradi1g06360	-0.890013	5.36357e-05	expp1 protein precursor, putative, expressed
Bradi1g06366	0.49018	0.178435	ribosomal protein L14, putative, expressed
Bradi1g06372	0.771627	0.0864958	syntaxin, putative, expressed
Bradi1g06376	1.02103	NA	transposon protein, putative, Pong sub-class, expressed
Bradi1g06380	-0.639062	0.0847003	expressed protein
Bradi1g06387	-0.20509	0.590577	cullin, putative, expressed
Bradi1g06400	0.194301	0.587722	ubiquitin carboxyl-terminal hydrolase, family 1, putative, expressed
Bradi1g06410	0.112673	0.851038	GRF zinc finger family protein, expressed
Bradi1g06420	-0.0352311	0.970193	ZOS3-19 - C2H2 zinc finger protein, expressed
Bradi1g06421	0.35357	NA	NA
Bradi1g06422	0.0210168	NA	expressed protein
Bradi1g06425	-0.177871	0.661519	OsFBX370 - F-box domain containing protein, expressed
Bradi1g06430	-0.281685	0.332324	hydroxyacid oxidase 1, putative, expressed
Bradi1g06435	-0.0757952	0.838895	NA
Bradi1g06440	0.209087	0.494396	glycine-rich protein, putative, expressed
Bradi1g06451	0.774107	0.0066548	NA
Bradi1g06460	0.53796	0.156515	TCP family transcription factor, putative, expressed
Bradi1g06470	-0.271583	0.522144	cell cycle control protein, putative, expressed
Bradi1g06480	-0.177644	0.626506	zinc ion binding protein, putative, expressed
Bradi1g06490	0.118108	0.790311	mTERF domain containing protein, expressed
Bradi1g06495	1.0976	0.151777	expressed protein
Bradi1g06500	0.589578	NA	expressed protein
Bradi1g06511	0.546468	0.0392013	GLTP domain containing protein, putative, expressed
Bradi1g06520	0.298842	0.382345	ribosomal protein L7Ae, putative, expressed
Bradi1g06530	0.319442	0.388171	expressed protein
Bradi1g06540	0.0833417	0.705909	ferredoxin--NADP reductase, chloroplast precursor, putative, expressed
Bradi1g06550	0.304801	0.523069	expressed protein
Bradi1g06560	-0.120954	0.80572	glycosyltransferase protein, putative, expressed
Bradi1g06570	0.299825	0.542192	expressed protein
Bradi1g06580	-0.0787194	0.899534	endoplasmic reticulum-Golgi intermediate compartment protein 3, putative, expressed
Bradi1g06590	-0.145422	0.554639	arv1, putative, expressed
Bradi1g06601	0.0210168	NA	NA
Bradi1g06610	0.556863	0.446873	PLA IIIA/PLP7, putative, expressed
Bradi1g06620	-0.632851	0.0328647	amine oxidase-related, putative, expressed
Bradi1g06630	0.103442	0.680743	clathrin adaptor complex small chain domain containing protein, expressed
Bradi1g06633	0.0210168	NA	retrotransposon protein, putative, unclassified
Bradi1g06636	0.0210168	NA	OsSCP11 - Putative Serine Carboxypeptidase homologue, expressed
Bradi1g06637	0.498868	0.78014	NA
Bradi1g06638	0.0210168	NA	NA
Bradi1g06640	-0.170395	0.623934	actin, putative, expressed
Bradi1g06645	0.0210168	NA	NA
Bradi1g06650	-0.045981	0.915911	PPR repeat domain containing protein, putative, expressed
Bradi1g06660	-0.0335499	0.920589	OsFBX235 - F-box domain containing protein, expressed
Bradi1g06670	-0.566796	0.0973006	phytochrome-interacting factor 4, putative, expressed
Bradi1g06678	-0.0114551	0.992875	collagen triple helix repeat, putative, expressed
Bradi1g06686	0.116912	0.909073	uncharacterized PE-PGRS family protein PE_PGRS54 precursor, putative, expressed
Bradi1g06691	1.0081	NA	lysine-rich arabinogalactan protein 19 precursor, putative, expressed
Bradi1g06695	0.45282	NA	NA
Bradi1g06700	-0.501925	0.110789	reticulon domain containing protein, putative, expressed
Bradi1g06710	-0.300957	NA	expressed protein
Bradi1g06720	0.0210168	NA	cytochrome P450, putative, expressed
Bradi1g06730	-0.300957	NA	cytochrome P450, putative, expressed
Bradi1g06740	0.0210168	NA	cytochrome P450, putative, expressed
Bradi1g06750	-0.0884832	0.730748	ribose-5-phosphate isomerase A, putative, expressed
Bradi1g06755	0.715412	0.269538	NA
Bradi1g06760	-0.889095	0.389448	expressed protein
Bradi1g06766	0.0823655	0.921407	pentatricopeptide, putative, expressed
Bradi1g06772	-0.0262758	0.931282	GTP-binding protein, putative, expressed
Bradi1g06780	0.154815	0.601539	ad-003, putative, expressed
Bradi1g06790	-0.443453	0.198459	fatty acid hydroxylase, putative, expressed
Bradi1g06800	-0.252353	0.270785	tubulin/FtsZ domain containing protein, putative, expressed
Bradi1g06810	0.125947	0.512236	CBS domain containing membrane protein, putative, expressed
Bradi1g06821	0.439747	0.114176	actin-depolymerizing factor, putative, expressed
Bradi1g06830	1.73185	0.000727531	expressed protein
Bradi1g06840	0.624227	0.341103	expressed protein
Bradi1g06851	0.131114	0.727842	elongation factor Tu, putative, expressed
Bradi1g06861	0.423879	0.189348	elongation factor Tu, putative, expressed
Bradi1g06864	0.0210168	NA	retrotransposon protein, putative, unclassified
Bradi1g06867	-0.302007	0.64166	NA
Bradi1g06870	0.184109	0.323318	elongation factor Tu, putative, expressed
Bradi1g06880	-0.523183	NA	GEX1, putative, expressed
Bradi1g06882	-0.300957	NA	expressed protein
Bradi1g06884	-0.837435	0.506489	metallothionein family protein, expressed
Bradi1g06887	0.0210168	NA	NA
Bradi1g06890	-0.0101023	0.973844	photosystem I reaction center subunit III, chloroplast precursor, putative, expressed
Bradi1g06900	0.584077	0.134979	calmodulin binding protein, putative, expressed
Bradi1g06902	0.0210168	NA	expressed protein
Bradi1g06904	0.708837	NA	NA
Bradi1g06907	-0.604692	0.0374619	transposon protein, putative, unclassified, expressed
Bradi1g06917	-0.117127	0.776116	expressed protein
Bradi1g06930	0.0133868	0.968589	expressed protein
Bradi1g06945	-0.612239	0.171155	N-acetylglucosaminyl transferase component, putative, expressed
Bradi1g06960	0.73656	0.38109	expressed protein
Bradi1g06970	0.365979	0.657012	no apical meristem protein, putative, expressed
Bradi1g06980	-0.300386	0.422974	heat shock protein DnaJ, putative, expressed
Bradi1g06990	0.382506	0.709894	expressed protein
Bradi1g06997	0.66662	0.0746458	ubiquitin carboxyl-terminal hydrolase, family 1, putative, expressed
Bradi1g06999	0.68729	0.224134	NA
Bradi1g07001	-0.266536	0.830303	NA
Bradi1g07006	0.0210168	NA	NA
Bradi1g07010	-0.6163	0.0665089	protein kinase family protein, putative, expressed
Bradi1g07020	-0.07815	0.844082	succinate dehydrogenase flavoprotein subunit,mitochondrial precursor, putative, expressed
Bradi1g07027	0.222211	0.317589	OsFBX111 - F-box domain containing protein, expressed
Bradi1g07035	-0.737982	0.0970079	methionine S-methyltransferase, putative, expressed
Bradi1g07043	0.831534	0.2677	OsFBX111 - F-box domain containing protein, expressed
Bradi1g07051	-2.57319	0.175233	cysteine proteinase inhibitor 8 precursor, putative, expressed
Bradi1g07060	-0.0705439	0.830962	expressed protein
Bradi1g07070	0.246789	0.478045	expressed protein
Bradi1g07080	0.292945	0.463118	expressed protein
Bradi1g07090	0.386715	0.242404	pentatricopeptide, putative, expressed
Bradi1g07110	-0.453671	0.381132	methyltransferase, putative, expressed
Bradi1g07120	0.272431	0.688817	methyltransferase, putative, expressed
Bradi1g07126	0.509964	0.323944	OsFBX111 - F-box domain containing protein, expressed
Bradi1g07133	-0.363861	0.330122	expressed protein
Bradi1g07140	-0.276489	0.395076	5-nucleotidase domain-containing protein, putative, expressed
Bradi1g07145	0.0210168	NA	NA
Bradi1g07150	0.240616	0.249335	4Fe-4S binding domain containing protein, expressed
Bradi1g07160	0.456706	0.354343	tubulin/FtsZ domain containing protein, putative, expressed
Bradi1g07170	0.2163	0.389852	lactate/malate dehydrogenase, putative, expressed
Bradi1g07180	-1.37887	0.000701946	receptor protein kinase CLAVATA1 precursor, putative, expressed
Bradi1g07185	0.623225	0.273931	NA
Bradi1g07190	0.384505	0.304449	kinesin motor domain containing protein, putative, expressed
Bradi1g07195	0.34295	NA	NA
Bradi1g07200	-0.114206	0.771632	LRR receptor-like protein kinase, putative, expressed
Bradi1g07210	0.492448	0.41986	40S ribosomal protein S29, putative, expressed
Bradi1g07220	0.309774	0.558205	stress-induced protein, putative, expressed
Bradi1g07222	0.34295	NA	NA
Bradi1g07225	0.412657	0.823816	expressed protein
Bradi1g07230	0.313941	0.32798	cytochrome c oxidase-related, putative, expressed
Bradi1g07237	-0.221263	0.611612	receptor like protein kinase, putative, expressed
Bradi1g07247	0.103918	0.810243	homeobox protein knotted-1, putative, expressed
Bradi1g07253	0.0210168	NA	NA
Bradi1g07260	1.4949	NA	MYB family transcription factor, putative, expressed
Bradi1g07270	0.360667	0.442391	expressed protein
Bradi1g07277	-0.755277	0.0514926	CSLC10 - cellulose synthase-like family C, expressed
Bradi1g07290	-0.0931356	0.964294	AP2-like ethylene-responsive transcription factor AINTEGUMENTA, putative, expressed
Bradi1g07300	0.595726	0.0100172	RNA recognition motif containing protein, putative, expressed
Bradi1g07303	0.282319	NA	NA
Bradi1g07306	0.0467217	NA	C-5 cytosine-specific DNA methylase, putative, expressed
Bradi1g07310	-0.273392	0.660591	bZIP transcription factor domain containing protein, expressed
Bradi1g07320	0.530303	0.0929468	PHLOEM 2-LIKE A10, putative, expressed
Bradi1g07325	0.0210168	NA	NA
Bradi1g07330	0.888066	0.0439853	expressed protein
Bradi1g07340	-0.517981	0.158035	uncharacterized protein ycf44, putative, expressed
Bradi1g07350	0.463098	0.764941	EF hand family protein, putative, expressed
Bradi1g07360	-0.0161527	0.961159	H-BTB1 - Bric-a-Brac, Tramtrack, Broad Complex BTB domain with H family conserved sequence, expressed
Bradi1g07370	-0.18944	0.525922	ribosomal protein, putative, expressed
Bradi1g07380	0.193715	0.665094	hydrolase, acting on carbon-nitrogen, putative, expressed
Bradi1g07390	-0.771456	0.0439891	ternary complex factor MIP1, putative, expressed
Bradi1g07400	0.166189	0.600165	D-3-phosphoglycerate dehydrogenase, chloroplast precursor, putative, expressed
Bradi1g07410	0.00562884	0.984899	Sec1 family transport protein, putative, expressed
Bradi1g07415	-0.464421	NA	NA
Bradi1g07420	-0.00711013	0.99403	expressed protein
Bradi1g07430	0.983878	0.0520251	membrane associated DUF588 domain containing protein, putative, expressed
Bradi1g07441	-0.331186	0.29561	cold acclimation protein WCOR413, putative, expressed
Bradi1g07450	0.288992	0.428089	pentatricopeptide, putative, expressed
Bradi1g07457	-0.422653	0.023648	BTBN10 - Bric-a-Brac, Tramtrack, Broad Complex BTB domain with non-phototropic hypocotyl 3 NPH3 and coiled-coil domains, expressed
Bradi1g07463	-0.0833772	0.934132	NA
Bradi1g07470	0.238061	0.433321	thioredoxin, putative, expressed
Bradi1g07480	1.0766	0.0147597	cytochrome P450, putative, expressed
Bradi1g07490	0.0528748	0.828353	tumor necrosis factor superfamily, member 5-induced protein 1, putative, expressed
Bradi1g07492	0.817579	0.527335	ZOS4-08 - C2H2 zinc finger protein, expressed
Bradi1g07495	0.269414	0.705056	expressed protein
Bradi1g07500	1.28197	0.141786	expressed protein
Bradi1g07511	-0.186421	0.682373	MYB family transcription factor, putative, expressed
Bradi1g07520	-0.158628	0.623191	SSA2 - 2S albumin seed storage family protein precursor, putative, expressed
Bradi1g07530	0.445515	0.34476	cytochrome b6f complex subunit, putative, expressed
Bradi1g07540	-0.0708756	0.805875	expressed protein
Bradi1g07550	-0.174399	0.74569	expressed protein
Bradi1g07560	-0.0389684	0.933135	uncharacterized oxidoreductase, putative, expressed
Bradi1g07562	0.0210168	NA	NA
Bradi1g07565	0.193999	0.776538	nucleoporin p58/p45, putative, expressed
Bradi1g07570	-0.362469	0.160916	OsSigP2 - Putative Type I Signal Peptidase homologue; employs a putative Ser/Lys catalytic dyad, expressed
Bradi1g07577	-0.0684374	0.903002	expressed protein
Bradi1g07590	0.481064	0.0819995	CAMK_CAMK_like_Aur_like.2 - CAMK includes calcium/calmodulin depedent protein kinases, expressed
Bradi1g07600	0.932252	0.55796	dof zinc finger domain containing protein, putative, expressed
Bradi1g07611	0.0210168	NA	NA
Bradi1g07620	-0.0656839	0.725232	CAMK_CAMK_like.22 - CAMK includes calcium/calmodulin depedent protein kinases, expressed
Bradi1g07625	-0.421659	0.707061	NA
Bradi1g07630	0.185706	0.230338	MYB family transcription factor, putative, expressed
Bradi1g07635	0.905218	0.0304471	NA
Bradi1g07640	-0.166847	0.518773	upstream activation factor subunit spp27, putative, expressed
Bradi1g07650	-0.480958	0.00678183	STE_MEKK_ste11_MAP3K.15 - STE kinases include homologs to sterile 7, sterile 11 and sterile 20 from yeast, expressed
Bradi1g07655	0.0210168	NA	NA
Bradi1g07660	0.248384	0.716728	ZOS3-18 - C2H2 zinc finger protein, expressed
Bradi1g07665	0.0210168	NA	NA
Bradi1g07670	-1.4151	0.00134431	aspartyl-tRNA synthetase, putative, expressed
Bradi1g07680	1.2153	0.136874	HLS, putative, expressed
Bradi1g07683	0.0210168	NA	NA
Bradi1g07686	0.0210168	NA	OsFBL38 - F-box domain and LRR containing protein, expressed
Bradi1g07693	-0.26096	0.862913	NA
Bradi1g07700	-0.209801	0.854365	subtilisin-like protease, putative, expressed
Bradi1g07710	0.455278	0.133675	RNAse P Rpr2/Rpp21 subunit domain containing protein, expressed
Bradi1g07717	-0.317732	0.31336	ubiquitin carboxyl-terminal hydrolase 26, putative, expressed
Bradi1g07737	1.09255	0.0245811	HLS, putative, expressed
Bradi1g07750	0.125158	0.6048	casein kinase II subunit alpha-2, putative, expressed
Bradi1g07760	-0.340239	0.144784	expressed protein
Bradi1g07770	1.52889	0.0437092	expressed protein
Bradi1g07780	0.95506	0.0252888	peroxidase precursor, putative, expressed
Bradi1g07790	0.0680032	0.960331	peroxidase precursor, putative, expressed
Bradi1g07797	0.0355849	0.978256	expressed protein
Bradi1g07810	-0.0413551	0.827242	casein kinase II subunit alpha-2, putative, expressed
Bradi1g07820	-0.58827	0.0799795	oxidoreductase, putative, expressed
Bradi1g07830	-0.389172	0.0359351	heat shock protein DnaJ, putative, expressed
Bradi1g07840	-1.24457	0.0113548	OsSub31 - Putative Subtilisin homologue, expressed
Bradi1g07850	0.268731	0.450524	pentatricopeptide, putative, expressed
Bradi1g07860	0.251186	0.381338	ankyrin repeat domain containing protein, putative, expressed
Bradi1g07870	0.174473	0.664595	protein phosphatase 2C, putative, expressed
Bradi1g07880	-0.470234	0.391307	SWIB/MDM2 domain containing protein, expressed
Bradi1g07885	0.0210168	NA	NA
Bradi1g07890	0.423801	0.380289	GASR3 - Gibberellin-regulated GASA/GAST/Snakin family protein precursor, expressed
Bradi1g07900	-0.154762	0.667138	GASR3 - Gibberellin-regulated GASA/GAST/Snakin family protein precursor, expressed
Bradi1g07910	0.12464	0.675342	semialdehyde dehydrogenase, NAD binding domain containing protein, putative, expressed
Bradi1g07920	0.149387	0.647976	TIP41, putative, expressed
Bradi1g07930	-0.531299	0.273551	cytochrome P450, putative, expressed
Bradi1g07936	-0.922781	0.00318881	bHelix-loop-helix transcription factor, putative, expressed
Bradi1g07942	-0.979182	NA	TKL_IRAK_CrRLK1L-1.1 - The CrRLK1L-1 subfamily has homology to the CrRLK1L homolog, expressed
Bradi1g07950	0.176315	0.764718	ORC5 - Putative origin recognition complex subunit 5, expressed
Bradi1g07960	-0.276284	0.691228	DUF1336 domain containing protein, expressed
Bradi1g07970	2.2013	0.00151171	WRKY4, expressed
Bradi1g07980	-0.0186612	0.951762	WRKY4, expressed
Bradi1g07991	-0.0575062	0.894773	transducin family protein, putative, expressed
Bradi1g08000	-0.277645	0.278203	expressed protein
Bradi1g08010	-0.155652	0.746535	kinesin motor domain containing protein, expressed
Bradi1g08020	0.321806	0.13674	OsGrx_S15.1 - glutaredoxin subgroup II, expressed
Bradi1g08025	0.0108234	0.985992	NA
Bradi1g08030	-0.923412	0.0104134	plastocyanin-like domain containing protein, putative, expressed
Bradi1g08040	0.388218	0.0924192	26S proteasome non-ATPase regulatory subunit 10, putative, expressed
Bradi1g08050	0.0130903	NA	WD domain, G-beta repeat domain containing protein, expressed
Bradi1g08060	-0.400054	0.221258	cyclic nucleotide-gated ion channel 2, putative, expressed
Bradi1g08070	-0.129381	0.844741	alpha-glucan phosphorylast isozyme, putative, expressed
Bradi1g08075	1.44117	NA	transposon protein, putative, CACTA, En/Spm sub-class, expressed
Bradi1g08080	-0.0244311	0.92176	csAtPR5, putative, expressed
Bradi1g08095	0.0209874	NA	alpha-glucan phosphorylast isozyme, putative, expressed
Bradi1g08106	0.226378	0.752378	WRKY3, expressed
Bradi1g08113	0.0210168	NA	NA
Bradi1g08120	0.0152177	0.951538	UDP-glucose 6-dehydrogenase, putative, expressed
Bradi1g08130	-0.141803	0.811814	COBRA, putative, expressed
Bradi1g08135	-0.202939	0.704901	NA
Bradi1g08140	0.35357	NA	UDP-glucoronosyl and UDP-glucosyl transferase domain containing protein, expressed
Bradi1g08142	0.165911	0.793186	NA
Bradi1g08145	0.598851	NA	UDP-glucoronosyl and UDP-glucosyl transferase domain containing protein, expressed
Bradi1g08150	2.01444	NA	UDP-glucoronosyl and UDP-glucosyl transferase domain containing protein, expressed
Bradi1g08157	0.431672	0.217069	UDP-glucoronosyl and UDP-glucosyl transferase domain containing protein, expressed
Bradi1g08170	0.0210168	NA	expressed protein
Bradi1g08177	1.45303	0.406795	UDP-glucoronosyl and UDP-glucosyl transferase domain containing protein, expressed
Bradi1g08183	-0.201363	NA	UDP-glucoronosyl and UDP-glucosyl transferase domain containing protein, expressed
Bradi1g08190	0.177107	0.705034	UDP-glucoronosyl and UDP-glucosyl transferase domain containing protein, expressed
Bradi1g08201	0.341351	0.357192	expressed protein
Bradi1g08210	-0.697942	0.0926243	expressed protein
Bradi1g08217	-0.016135	0.976633	expressed protein
Bradi1g08230	-0.615045	0.0711041	X8 domain containing protein, expressed
Bradi1g08236	-0.436456	0.295615	NA
Bradi1g08240	-0.657583	0.131183	phytosulfokine receptor precursor, putative, expressed
Bradi1g08250	0.0210168	NA	RIPER1 - Ripening-related family protein precursor, expressed
Bradi1g08260	0.258106	0.189527	ribosomal protein L13, putative, expressed
Bradi1g08270	-0.317902	0.199111	NLI interacting factor-like phosphatase, putative, expressed
Bradi1g08280	-0.492963	0.357744	ABC transporter, ATP-binding protein, putative, expressed
Bradi1g08287	-0.301953	0.397041	STE_PAK_Ste20_KHSh_GCKh_HPKh.1 - STE kinases include homologs to sterile 7, sterile 11 and sterile 20 from yeast, expressed
Bradi1g08290	-0.563994	NA	NA
Bradi1g08294	0.109004	0.685489	WD domain, G-beta repeat domain containing protein, expressed
Bradi1g08301	0.0874509	0.654654	mitochondrial carrier protein, putative, expressed
Bradi1g08310	-0.0275338	0.967434	COBRA, putative, expressed
Bradi1g08320	0.470918	0.240801	cytochrome b5-like Heme/Steroid binding domain containing protein, expressed
Bradi1g08326	-1.40513	0.0208872	OsMADS34 - MADS-box family gene with MIKCc type-box, expressed
Bradi1g08333	1.14348	NA	transposon protein, putative, CACTA, En/Spm sub-class, expressed
Bradi1g08340	0.144312	0.762756	OsMADS14 - MADS-box family gene with MIKCc type-box, expressed
Bradi1g08350	-0.0436529	0.889487	expressed protein
Bradi1g08357	-1.08293	0.00093771	cysteine protease 1 precursor, putative, expressed
Bradi1g08363	-0.564051	NA	NA
Bradi1g08370	0.0589374	0.934856	H-BTB2 - Bric-a-Brac, Tramtrack, Broad Complex BTB domain with H family conserved sequence, expressed
Bradi1g08380	0.0297601	0.952722	potassium channel protein, putative, expressed
Bradi1g08390	-0.0148038	0.965899	OsTOP6A1 - Topoisomerase 6 subunit A homolog 1, expressed
Bradi1g08400	-0.421323	0.0303476	phytochrome C, putative, expressed
Bradi1g08403	0.0210168	NA	NA
Bradi1g08406	1.00586	NA	NA
Bradi1g08410	0.509686	0.0215208	anther-specific proline-rich protein APG precursor, putative, expressed
Bradi1g08415	0.0210168	NA	NA
Bradi1g08421	-0.0386676	0.93396	oligopeptide transporter, putative, expressed
Bradi1g08430	0.155981	0.782659	expressed protein
Bradi1g08436	-0.300957	NA	NA
Bradi1g08440	0.526513	0.275936	expressed protein
Bradi1g08451	-1.39081	0.00278773	OsSub53 - Putative Subtilisin homologue, expressed
Bradi1g08460	0.881074	0.176976	expressed protein
Bradi1g08470	-0.145959	0.578078	transcriptional adaptor, putative, expressed
Bradi1g08480	-0.0386134	0.949377	strictosidine synthase, putative, expressed
Bradi1g08490	0.983944	0.101723	expressed protein
Bradi1g08500	-0.356151	0.433186	kinesin motor domain containing protein, putative, expressed
Bradi1g08505	-1.05946	0.452459	NA
Bradi1g08510	0.175631	0.354327	tetratricopeptide repeat domain containing protein, expressed
Bradi1g08517	0.84214	0.0769709	universal stress protein domain containing protein, putative, expressed
Bradi1g08521	1.91493	0.140725	expressed protein
Bradi1g08525	-0.204907	NA	expressed protein
Bradi1g08530	0.463047	0.105853	N2, N2-dimethylguanosine tRNA methyltransferase, putative, expressed
Bradi1g08540	-0.214547	0.527499	serine/threonine-protein kinase TOUSLED, putative, expressed
Bradi1g08545	-0.148953	NA	NA
Bradi1g08550	0.0767283	0.934497	periplasmic beta-glucosidase precursor, putative, expressed
Bradi1g08560	-1.29725	0.00104534	periplasmic beta-glucosidase precursor, putative, expressed
Bradi1g08570	-0.275782	0.656445	periplasmic beta-glucosidase precursor, putative, expressed
Bradi1g08580	-0.211189	0.698401	periplasmic beta-glucosidase precursor, putative, expressed
Bradi1g08587	0.625378	NA	ammonium transporter protein, putative, expressed
Bradi1g08597	-0.142613	0.596665	RNA recognition motif containing protein, putative, expressed
Bradi1g08607	-0.441066	0.182548	ATP-dependent RNA helicase DHX36, putative, expressed
Bradi1g08620	0.0401596	0.888993	nuclear prelamin A recognition factor, putative, expressed
Bradi1g08627	-0.0429647	0.92883	expressed protein
Bradi1g08639	1.32642	0.117557	flavoprotein wrbA, putative, expressed
Bradi1g08649	0.113648	0.951868	OsFBLD3 - F-box, LRR and FBD domain containing protein, expressed
Bradi1g08660	-0.101277	0.599128	SRPK4, putative, expressed
Bradi1g08665	-0.849718	0.186137	NA
Bradi1g08670	-0.182787	0.882666	OsSub53 - Putative Subtilisin homologue, expressed
Bradi1g08680	-0.307199	0.413118	aldose 1-epimerase, putative, expressed
Bradi1g08690	0.344746	0.0543077	PHD-finger domain containing protein, putative, expressed
Bradi1g08697	0.0210168	NA	oxidoreductase, short chain dehydrogenase/reductase family domain containing protein, expressed
Bradi1g08703	0.0210168	NA	NA
Bradi1g08710	-0.92347	0.0651563	Myosin head domain containing protein, expressed
Bradi1g08718	-0.161827	0.688376	expressed protein
Bradi1g08727	-0.638605	0.0987665	PHD finger family protein, putative, expressed
Bradi1g08740	0.534412	0.730532	late embryogenesis abundant protein D-34, putative, expressed
Bradi1g08745	0.223925	0.803439	mitochondrial import inner membrane translocase subunit Tim17, putative, expressed
Bradi1g08750	4.21999	NA	late embryogenesis abundant protein D-34, putative, expressed
Bradi1g08760	0.21691	0.367611	HTH DNA-binding protein, putative, expressed
Bradi1g08772	0.0210168	NA	expressed protein
Bradi1g08780	0.0517459	0.867692	expressed protein
Bradi1g08790	0.592774	0.263441	expressed protein
Bradi1g08800	0.204952	0.73327	expressed protein
Bradi1g08810	0.200759	0.353749	WD domain, G-beta repeat domain containing protein, expressed
Bradi1g08820	-0.079827	0.891118	expressed protein
Bradi1g08830	0.0656393	0.794956	WD domain, G-beta repeat domain containing protein, expressed
Bradi1g08840	0.243137	0.363399	PPR repeat containing protein, expressed
Bradi1g08847	-0.428323	0.0341736	helicase conserved C-terminal domain containing protein, expressed
Bradi1g08860	0.18495	0.574752	Core histone H2A/H2B/H3/H4 domain containing protein, putative, expressed
Bradi1g08865	1.83454	0.192621	protein kinase domain containing protein, expressed
Bradi1g08870	-0.289383	0.415347	transmembrane BAX inhibitor motif-containing protein, putative, expressed
Bradi1g08871	0.0210168	NA	zinc finger, C3HC4 type domain containing protein, expressed
Bradi1g08872	0.80428	0.137718	NA
Bradi1g08873	0.0210168	NA	NA
Bradi1g08875	0.620573	0.65041	NA
Bradi1g08880	-0.382394	0.0277083	transferase family protein, putative, expressed
Bradi1g08891	1.50204	0.0967036	HSF-type DNA-binding domain containing protein, expressed
Bradi1g08900	0.252629	0.603912	emp24/gp25L/p24 family protein, putative, expressed
Bradi1g08907	-0.0443498	0.923226	expressed protein
Bradi1g08917	-0.587051	0.216395	WD domain containing protein, putative, expressed
Bradi1g08930	-0.00320043	0.996445	stem-specific protein TSJT1, putative, expressed
Bradi1g08940	0.395056	0.178072	tetratricopeptide repeat domain containing protein, expressed
Bradi1g08950	0.423375	0.381338	ubiquitin carboxyl-terminal hydrolase, family 1, putative, expressed
Bradi1g08960	1.67479	0.142858	acanthoscurrin-1 precursor, putative, expressed
Bradi1g08977	-0.406936	0.123853	expressed protein
Bradi1g08982	0.613711	0.46945	NA
Bradi1g08988	-0.863679	0.144348	lectin-like receptor kinase, putative, expressed
Bradi1g09000	-0.218305	0.644845	lectin-like receptor kinase, putative, expressed
Bradi1g09010	-0.501146	0.342744	expressed protein
Bradi1g09020	-0.2811	NA	NA
Bradi1g09030	-0.858556	0.00119515	bifunctional 3-phosphoadenosine 5-phosphosulfate synthetase, putative, expressed
Bradi1g09042	1.1346	0.00238208	OsCML4 - Calmodulin-related calcium sensor protein, expressed
Bradi1g09050	-0.932418	0.342076	NA
Bradi1g09065	0.285283	0.312214	Core histone H2A/H2B/H3/H4 domain containing protein, putative, expressed
Bradi1g09080	-0.00144755	0.996713	pentatricopeptide, putative, expressed
Bradi1g09090	0.3859	0.185621	OsIAA13 - Auxin-responsive Aux/IAA gene family member, expressed
Bradi1g09100	-0.129997	0.594378	protein transport protein Sec23B, putative, expressed
Bradi1g09110	-0.182688	0.642099	expressed protein
Bradi1g09120	0.159822	0.509591	CorA-like magnesium transporter protein, putative, expressed
Bradi1g09130	-0.310259	0.52554	response regulator receiver domain containing protein, expressed
Bradi1g09133	-0.243938	NA	NA
Bradi1g09134	0.478154	0.722577	NA
Bradi1g09136	-1.35225	0.141711	zinc finger, C3HC4 type domain containing protein, expressed
Bradi1g09140	-0.0463737	0.89717	zinc finger, C3HC4 type domain containing protein, expressed
Bradi1g09150	0.0644282	0.869172	prenylated rab acceptor, putative, expressed
Bradi1g09160	0.0210168	NA	cytochrome P450, putative, expressed
Bradi1g09170	1.08071	0.0173541	WRKY121, expressed
Bradi1g09171	0.0210168	NA	NA
Bradi1g09173	0.0485409	0.90828	CWF19-like 2, cell cycle control, putative, expressed
Bradi1g09177	0.467427	0.323084	helix-loop-helix DNA-binding domain containing protein, expressed
Bradi1g09187	0.3099	0.313198	XRCC4, putative, expressed
Bradi1g09200	-0.102727	0.817048	CWF19-like 2, cell cycle control, putative, expressed
Bradi1g09210	0.356933	0.122687	deoxyhypusine synthase, putative, expressed
Bradi1g09216	0.844421	0.0462054	NA
Bradi1g09220	0.969255	0.0746458	expressed protein
Bradi1g09225	0.0210168	NA	OsFBL31 - F-box domain and LRR containing protein, expressed
Bradi1g09230	0.334275	0.342629	expressed protein
Bradi1g09240	0.990839	0.000810044	uncharacterized UPF0114 domain containing protein, expressed
Bradi1g09243	0.0210168	NA	expressed protein
Bradi1g09246	-0.342404	0.0962557	BTBN9 - Bric-a-Brac, Tramtrack, Broad Complex BTB domain with non-phototropic hypocotyl 3 NPH3 and coiled-coil domains, expressed
Bradi1g09250	-0.446876	0.839093	WD-40 repeat family protein, putative, expressed
Bradi1g09260	1.17988	NA	lipoxygenase, putative, expressed
Bradi1g09270	-1.76683	0.0526739	lipoxygenase, putative, expressed
Bradi1g09280	0.0313189	NA	BTBN9 - Bric-a-Brac, Tramtrack, Broad Complex BTB domain with non-phototropic hypocotyl 3 NPH3 and coiled-coil domains, expressed
Bradi1g09290	-0.467044	0.160702	expressed protein
Bradi1g09300	-0.215596	0.328812	serine hydroxymethyltransferase, mitochondrial precursor, putative, expressed
Bradi1g09310	-1.08536	0.0489979	phosphatidylinositol kinase, putative, expressed
Bradi1g09320	-0.0253169	0.949922	phosphatidylinositol kinase, putative, expressed
Bradi1g09327	-0.0436331	0.907405	expressed protein
Bradi1g09340	-0.463083	0.132206	expressed protein
Bradi1g09350	0.407231	0.129097	kinase, pfkB family, putative, expressed
Bradi1g09357	-0.245058	0.322127	PPR repeat domain containing protein, putative, expressed
Bradi1g09369	0.470873	0.276621	magnesium-dependent phosphatase 1, putative, expressed
Bradi1g09370	-0.115061	0.677452	cyclin, putative, expressed
Bradi1g09382	1.13906	0.300557	NA
Bradi1g09390	-0.127322	0.664035	expressed protein
Bradi1g09400	0.28935	0.179554	CBS domain containing membrane protein, putative, expressed
Bradi1g09410	0.526312	0.239391	expressed protein
Bradi1g09415	1.00916	NA	NA
Bradi1g09420	0.453075	0.077563	GRAM domain containing protein, expressed
Bradi1g09431	0.274501	0.44076	ATP synthase F1, delta subunit family protein, putative, expressed
Bradi1g09440	0.787688	0.163427	syntaxin-related protein, putative, expressed
Bradi1g09450	-0.544473	0.038308	expressed protein
Bradi1g09455	-0.350147	0.524306	NA
Bradi1g09460	-0.27492	0.609779	endoglucanase, putative, expressed
Bradi1g09470	0.556489	0.316866	expressed protein
Bradi1g09480	0.0210168	NA	glycerol-3-phosphate acyltransferase, putative, expressed
Bradi1g09487	-0.978991	NA	inhibitor I family protein, putative, expressed
Bradi1g09500	0.0210168	NA	glycosyl hydrolases, putative, expressed
Bradi1g09507	0.416222	0.0350742	nucleic acid binding protein, putative, expressed
Bradi1g09513	0.917186	0.0674016	NA
Bradi1g09520	0.375014	0.676151	pentatricopeptide, putative, expressed
Bradi1g09530	-0.0861581	0.818937	WD domain, G-beta repeat domain containing protein, expressed
Bradi1g09537	-0.234201	0.370922	glucose-1-phosphate adenylyltransferase large subunit, putative, expressed
Bradi1g09550	0.500774	0.264305	GATA transcription factor 25, putative, expressed
Bradi1g09560	-0.355019	0.241373	mitochondrial carrier protein, putative, expressed
Bradi1g09570	1.93722	0.0181449	expressed protein
Bradi1g09577	0.720324	0.00879569	ribosomal protein L7/L12 C-terminal domain containing protein, expressed
Bradi1g09583	0.0210168	NA	PIII1 - Proteinase inhibitor II family protein precursor, expressed
Bradi1g09590	-1.10603	NA	purple acid phosphatase precursor, putative, expressed
Bradi1g09600	0.536088	0.550863	PIII4 - Proteinase inhibitor II family protein precursor, expressed
Bradi1g09603	1.00992	0.503142	PIII5 - Proteinase inhibitor II family protein precursor, expressed
Bradi1g09606	0.79252	0.100149	zinc finger C-x8-C-x5-C-x3-H type family protein, expressed
Bradi1g09609	0.589269	0.489915	NA
Bradi1g09611	0.0210168	NA	NA
Bradi1g09613	0.0210168	NA	NA
Bradi1g09615	-0.244437	0.469786	homeobox domain containing protein, expressed
Bradi1g09630	0.322795	0.353314	expressed protein
Bradi1g09633	-0.300957	NA	NA
Bradi1g09637	-0.437977	0.198566	SCP-like extracellular protein, expressed
Bradi1g09670	-0.78829	0.000291037	GRF-interacting factor 1, putative, expressed
Bradi1g09680	0.0963991	0.832485	endoplasmic oxidoreductin-1 precursor, putative, expressed
Bradi1g09690	0.94726	0.26631	glycosyl hydrolases family 16, putative, expressed
Bradi1g09700	0.572948	0.492767	glycosyl hydrolases family 16, putative, expressed
Bradi1g09710	0.111386	0.563009	4-hydroxy-3-methylbut-2-enyl diphosphate reductase, putative, expressed
Bradi1g09720	-0.154192	NA	regulatory protein, putative, expressed
Bradi1g09729	0.174572	0.765346	Papain family cysteine protease domain containing protein, expressed
Bradi1g09737	0.35357	0.422241	Papain family cysteine protease domain containing protein, expressed
Bradi1g09750	-0.383368	0.528331	metalloendopeptidase/ metallopeptidase/ zinc ion binding protein, putative, expressed
Bradi1g09760	0.337681	0.450665	expressed protein
Bradi1g09770	-0.434888	0.217224	DNA binding protein, putative, expressed
Bradi1g09774	0.724485	0.457957	NA
Bradi1g09777	0.239051	0.875907	NA
Bradi1g09780	-0.0579004	0.917283	expressed protein
Bradi1g09790	-0.00619188	0.993466	expressed protein
Bradi1g09800	-0.0964872	0.78731	DNA binding protein, putative, expressed
Bradi1g09810	-0.711124	0.199541	calcium-transporting ATPase 3, endoplasmic reticulum-type, putative, expressed
Bradi1g09814	0.302997	NA	OsSCP9 - Putative Serine Carboxypeptidase homologue, expressed
Bradi1g09816	0.0210168	NA	OsSCP66 - Putative Serine Carboxypeptidase homologue, expressed
Bradi1g09820	0.34295	NA	OsSCP19 - Putative Serine Carboxypeptidase homologue, expressed
Bradi1g09830	0.860254	0.464702	expressed protein
Bradi1g09835	0.0210168	NA	expressed protein
Bradi1g09840	-0.320358	0.147557	lecithin cholesterol acyltransferase, putative, expressed
Bradi1g09847	0.22711	0.336819	BSD domain containing protein, expressed
Bradi1g09860	1.05769	0.000247098	ACT domain containing protein, expressed
Bradi1g09870	-0.158798	0.691744	differentiation protein, putative, expressed
Bradi1g09877	0.0210168	NA	hydrolase, putative, expressed
Bradi1g09890	0.661077	0.137003	expressed protein
Bradi1g09900	-0.606364	0.0598445	growth-regulating factor, putative, expressed
Bradi1g09910	1.6176	0.00204471	expressed protein
Bradi1g09917	0.781943	0.32367	cytochrome P450, putative, expressed
Bradi1g09930	0.42023	0.0626267	expressed protein
Bradi1g09940	-0.121902	0.631569	expressed protein
Bradi1g09950	0.132496	0.754478	peptidase, M50 family, putative, expressed
Bradi1g09960	-0.250967	0.724646	basic helix-loop-helix protein, putative, expressed
Bradi1g09970	0.107743	0.71989	DEAD-box ATP-dependent RNA helicase, putative, expressed
Bradi1g09980	0.284647	0.36793	GA15368-PA, putative, expressed
Bradi1g09990	0.146557	0.63267	PPR repeat containing protein, expressed
Bradi1g10000	0.0893463	0.746058	heat shock protein DnaJ, putative, expressed
Bradi1g10007	-0.147363	0.614172	GTPase of unknown function domain containing protein, putative, expressed
Bradi1g10017	0.31205	0.347717	OsFBX109 - F-box domain containing protein, expressed
Bradi1g10023	0.965857	0.195536	NA
Bradi1g10030	0.325252	NA	aminotransferase, classes I and II, domain containing protein, expressed
Bradi1g10040	0.15135	0.706006	expressed protein
Bradi1g10047	1.18142	0.124794	Homeobox domain containing protein, expressed
Bradi1g10058	0.537967	0.260534	fanconi anemia L, putative, expressed
Bradi1g10070	-0.0385445	0.925004	serine esterase family protein, putative, expressed
Bradi1g10080	-0.367085	0.516174	expressed protein
Bradi1g10090	-0.227822	0.490475	DUF250 domain containing protein, putative, expressed
Bradi1g10100	0.359729	0.510926	DNA repair metallo-beta-lactamase, putative, expressed
Bradi1g10110	-0.545125	0.26335	membrane protein, putative, expressed
Bradi1g10120	-0.0962527	0.85889	expressed protein
Bradi1g10130	0.196148	0.789793	DUF221 domain containing protein, expressed
Bradi1g10140	-0.0082171	0.982034	Inositol 1, 3, 4-trisphosphate 5/6-kinase, putative, expressed
Bradi1g10150	0.276933	0.618461	tubulin/FtsZ domain containing protein, putative, expressed
Bradi1g10161	0.893893	0.545239	expressed protein
Bradi1g10170	-0.28213	0.509512	helix-loop-helix DNA-binding domain containing protein, expressed
Bradi1g10175	0.0210168	NA	NA
Bradi1g10180	0.570848	0.02341	WD repeat-containing protein 5, putative, expressed
Bradi1g10190	0.172656	0.437651	NA
Bradi1g10200	1.04159	0.00261374	expressed protein
Bradi1g10210	-0.300706	0.405049	fip1 motif family protein, expressed
Bradi1g10220	0.356992	0.398242	ribosomal protein L6, putative, expressed
Bradi1g10230	-1.36714	0.220309	maf, putative, expressed
Bradi1g10240	-0.155184	0.808674	maf, putative, expressed
Bradi1g10250	0.56227	0.256735	expressed protein
Bradi1g10260	-0.501557	0.138628	LRR receptor-like protein kinase, putative, expressed
Bradi1g10270	0.215212	0.361296	SEC14 cytosolic factor family protein, putative, expressed
Bradi1g10281	-0.307583	0.675342	expressed protein
Bradi1g10290	0.846681	0.0420616	expressed protein
Bradi1g10300	0.180632	0.579647	expressed protein
Bradi1g10310	0.682651	0.389531	expressed protein
Bradi1g10320	-0.106948	0.892456	potassium channel protein, putative, expressed
Bradi1g10330	0.247925	0.349549	GRAS family transcription factor domain containing protein, expressed
Bradi1g10340	-0.116209	0.505208	adenylyl cyclase-associated protein, putative, expressed
Bradi1g10347	-0.0721913	0.89083	glycosyl hydrolases family 17, putative, expressed
Bradi1g10353	0.0210168	NA	retrotransposon protein, putative, unclassified, expressed
Bradi1g10360	-0.151818	0.747558	SNF2 family N-terminal domain containing protein, expressed
Bradi1g10370	-0.0181229	0.95877	SWI/SNF-related matrix-associated actin-dependent regulator of chromatin subfamily C member, putative, expressed
Bradi1g10380	2.19269	0.0536508	expressed protein
Bradi1g10390	1.07042	0.00140412	Core histone H2A/H2B/H3/H4 domain containing protein, putative, expressed
Bradi1g10400	1.04865	0.124794	expressed protein
Bradi1g10410	0.383765	0.212478	expressed protein
Bradi1g10416	-0.0590294	0.84166	fb27, putative, expressed
Bradi1g10422	0.175387	NA	NA
Bradi1g10430	-0.158601	0.638089	sulfotransferase domain containing protein, expressed
Bradi1g10440	-0.323172	0.225592	expressed protein
Bradi1g10447	-0.669205	0.242948	HEAT repeat family protein, putative, expressed
Bradi1g10470	0.189692	0.802731	MYB family transcription factor, putative, expressed
Bradi1g10475	-0.502068	0.622118	MBTB64 - Bric-a-Brac, Tramtrack, Broad Complex BTB domain with Meprin and TRAF Homology MATH domain, expressed
Bradi1g10480	0.284697	0.184387	glutamate decarboxylase, putative, expressed
Bradi1g10490	-0.307122	0.52554	peptide transporter PTR2, putative, expressed
Bradi1g10500	-0.240356	0.786224	STRUBBELIG-RECEPTOR FAMILY 6 precursor, putative, expressed
Bradi1g10510	-0.015519	NA	phytochrome A, putative, expressed
Bradi1g10520	0.0810598	0.845467	phytochrome A, putative, expressed
Bradi1g10525	0.924319	0.336478	NA
Bradi1g10530	-0.478043	0.151587	expressed protein
Bradi1g10540	0.245676	0.631463	hydrolase, alpha/beta fold family domain containing protein, expressed
Bradi1g10550	-0.143152	0.53184	3,4-dihydroxy-2-butanone kinase, putative, expressed
Bradi1g10560	-0.0601778	0.95915	retrotransposon protein, putative, Ty1-copia subclass, expressed
Bradi1g10567	0.756636	0.22455	laccase precursor protein, putative, expressed
Bradi1g10580	0.414455	0.744888	LTPL118 - Protease inhibitor/seed storage/LTP family protein precursor, expressed
Bradi1g10590	0.178556	0.465971	cytochrome c oxidase assembly protein COX11, mitochondrial precursor, putative, expressed
Bradi1g10600	0.134761	0.60606	nucleolar matrix protein-related, putative, expressed
Bradi1g10605	-0.341616	NA	NA
Bradi1g10610	1.50728	NA	ZF-HD protein dimerisation region containing protein, expressed
Bradi1g10621	1.17988	NA	transposon protein, putative, CACTA, En/Spm sub-class, expressed
Bradi1g10630	-0.156903	0.399924	actin, putative, expressed
Bradi1g10635	0.0210168	NA	NA
Bradi1g10640	0.329653	0.211559	expressed protein
Bradi1g10650	-0.670352	0.0320789	UDP-glucose 6-dehydrogenase, putative, expressed
Bradi1g10660	-0.715554	0.165299	histidine kinase, putative, expressed
Bradi1g10670	0.724965	0.343717	cytochrome b561, putative, expressed
Bradi1g10680	-0.672763	0.100658	PHD-finger domain containing protein, putative, expressed
Bradi1g10689	0.0341061	NA	ATPase, AAA family protein, expressed
Bradi1g10697	-0.232133	0.517855	retrotransposon protein, putative, SINE subclass, expressed
Bradi1g10710	-0.527848	0.0413045	transmembrane anterior posterior transformation 1, putative, expressed
Bradi1g10715	1.13244	0.350246	NA
Bradi1g10720	0.18396	0.258318	ATP binding protein, putative, expressed
Bradi1g10725	0.0210168	NA	expressed protein
Bradi1g10731	0.0194201	NA	NA
Bradi1g10741	1.01243	NA	expressed protein
Bradi1g10750	3.5084	0.00144719	transposon protein, putative, unclassified, expressed
Bradi1g10760	-0.302418	0.319885	RNA recognition motif containing protein, putative, expressed
Bradi1g10765	0.0210168	NA	NA
Bradi1g10770	0.692831	0.607975	STE_MEK_ste7_MAP2K.7 - STE kinases include homologs to sterile 7, sterile 11 and sterile 20 from yeast, expressed
Bradi1g10780	-0.256064	0.363311	6,7-dimethyl-8-ribityllumazine synthase, chloroplast precursor, putative, expressed
Bradi1g10790	1.46581	0.221413	STE_MEK_ste7_MAP2K.7 - STE kinases include homologs to sterile 7, sterile 11 and sterile 20 from yeast, expressed
Bradi1g10800	0.0210168	NA	STE_MEK_ste7_MAP2K.7 - STE kinases include homologs to sterile 7, sterile 11 and sterile 20 from yeast, expressed
Bradi1g10810	-0.527756	0.00559777	pinin/SDK/memA protein, putative, expressed
Bradi1g10820	0.904957	NA	anthocyanidin 3-O-glucosyltransferase, putative, expressed
Bradi1g10831	0.0210168	NA	anthocyanidin 3-O-glucosyltransferase, putative, expressed
Bradi1g10840	-0.13268	0.839093	anthocyanidin 3-O-glucosyltransferase, putative, expressed
Bradi1g10845	1.47563	NA	expressed protein
Bradi1g10850	1.03789	NA	glucosyltransferase, putative, expressed
Bradi1g10860	0.250425	0.890734	anthocyanidin 3-O-glucosyltransferase, putative, expressed
Bradi1g10865	2.07393	NA	expressed protein
Bradi1g10870	-0.315631	0.501158	domain of unknown function, DUF250 domain containing protein, expressed
Bradi1g10875	-0.433171	0.119779	zinc knuckle family protein, expressed
Bradi1g10880	0.0923745	0.792108	eukaryotic peptide chain release factor subunit 1-1, putative, expressed
Bradi1g10891	0.8673	0.474325	Os3bglu7 - beta-glucosidase, exo-beta-glucanse, expressed
Bradi1g10900	-0.114905	0.776551	eukaryotic peptide chain release factor subunit 1-1, putative, expressed
Bradi1g10910	0.3691	0.826413	expressed protein
Bradi1g10917	0.520436	0.475871	Os3bglu7 - beta-glucosidase, exo-beta-glucanse, expressed
Bradi1g10930	-0.719479	0.0299634	Os3bglu7 - beta-glucosidase, exo-beta-glucanse, expressed
Bradi1g10940	0.00338569	0.996445	Os3bglu8 - beta-glucosidase, exo-beta-glucansase, high similarity to Os3bglu7, expressed
Bradi1g10945	0.0210168	NA	NA
Bradi1g10950	-0.255462	0.635977	BRASSINOSTEROID INSENSITIVE 1-associated receptor kinase 1 precursor, putative, expressed
Bradi1g10960	-0.217957	0.492895	expressed protein
Bradi1g10970	-0.324897	0.100964	STE_MEKK_ste11_MAP3K.14 - STE kinases include homologs to sterile 7, sterile 11 and sterile 20 from yeast, expressed
Bradi1g10975	0.808341	0.367611	NA
Bradi1g10980	0.0782838	0.814235	SNARE associated Golgi protein, putative, expressed
Bradi1g10990	0.0976941	0.816237	ribosomal protein S13p/S18e, putative, expressed
Bradi1g11000	0.0608048	0.8962	PAP fibrillin family domain containing protein, expressed
Bradi1g11010	-0.116514	0.763622	zinc finger protein, putative, expressed
Bradi1g11020	-0.11584	0.743963	protein kinase family protein, putative, expressed
Bradi1g11027	-0.320355	0.336508	oxysterol-binding protein, putative, expressed
Bradi1g11040	-0.345719	0.254704	phosphatidylinositol-4-phosphate 5-kinase, putative, expressed
Bradi1g11050	1.2668	0.010592	expressed protein
Bradi1g11060	-0.300957	NA	TCP family transcription factor, putative, expressed
Bradi1g11066	0.0210168	NA	NA
Bradi1g11070	-0.197011	0.718976	zinc finger, C3HC4 type domain containing protein, expressed
Bradi1g11080	-0.177321	0.544169	integral membrane protein, putative, expressed
Bradi1g11090	0.0295629	0.911219	GRAS family transcription factor domain containing protein, expressed
Bradi1g11101	0.682103	0.557873	NA
Bradi1g11110	-0.319778	0.52554	toc64, putative, expressed
Bradi1g11120	0.247323	0.383009	phospholipase A2, putative, expressed
Bradi1g11130	0.123511	0.682245	phytanoyl-CoA dioxygenase, putative, expressed
Bradi1g11140	0.889634	0.0115878	OsFBDUF16 - F-box and DUF domain containing protein, expressed
Bradi1g11150	-0.0425026	0.867972	DUF1295 domain containing protein, putative, expressed
Bradi1g11160	-0.0132442	0.973381	peptidyl-prolyl cis-trans isomerase, FKBP-type, putative, expressed
Bradi1g11171	-0.175165	0.83742	cytochrome c oxidase subunit, putative, expressed
Bradi1g11180	0.0366379	0.913696	transposon protein, putative, CACTA, En/Spm sub-class, expressed
Bradi1g11187	-0.255429	0.607048	expressed protein
Bradi1g11200	0.27107	0.45217	transcription regulator, putative, expressed
Bradi1g11210	-0.593822	0.136814	zinc finger family protein, putative, expressed
Bradi1g11220	0.00767308	0.989398	microsomal glutathione S-transferase 3, putative, expressed
Bradi1g11230	1.41869	NA	plastocyanin-like domain containing protein, putative, expressed
Bradi1g11240	0.377021	0.291256	plastocyanin-like domain containing protein, putative, expressed
Bradi1g11250	1.15014	0.0149302	DUF292 domain containing protein, expressed
Bradi1g11260	0.0711362	0.840208	homologous-pairing protein meu13, putative, expressed
Bradi1g11270	0.27258	0.310738	expressed protein
Bradi1g11273	1.39724	0.131439	MEGL18 - Maternally expressed gene MEG family protein precursor, putative, expressed
Bradi1g11277	0.0210168	NA	retrotransposon protein, putative, unclassified
Bradi1g11280	-0.0765397	0.856951	GLTP domain containing protein, putative, expressed
Bradi1g11290	0.0547775	0.781445	14-3-3 protein, putative, expressed
Bradi1g11300	-0.396102	0.0805335	CASP, putative, expressed
Bradi1g11310	-0.37765	0.501375	CCT/B-box zinc finger protein, putative, expressed
Bradi1g11317	-0.550433	0.24865	phosphatidylinositol 4-kinase, putative, expressed
Bradi1g11330	-1.0283	0.237908	cytochrome P450, putative, expressed
Bradi1g11340	0.0824426	0.64086	CAMK_KIN1/SNF1/Nim1_like.18 - CAMK includes calcium/calmodulin depedent protein kinases, expressed
Bradi1g11350	0.37495	0.426339	AT hook-containing DNA-binding protein, putative, expressed
Bradi1g11357	0.0210168	NA	expressed protein
Bradi1g11365	0.347004	0.373365	DNA-directed RNA polymerase I subunit RPA12, putative, expressed
Bradi1g11372	0.258648	0.653158	expressed protein
Bradi1g11380	-0.424248	0.323084	AGC_AGC_other_GWLd.2 - ACG kinases include homologs to PKA, PKG and PKC, expressed
Bradi1g11390	-0.278776	0.648041	expressed protein
Bradi1g11397	-0.287482	0.431245	zinc finger family protein, putative, expressed
Bradi1g11410	0.16085	0.727338	ubiquitin-conjugating enzyme, putative, expressed
Bradi1g11420	0.0210168	NA	DNA methyltransferase protein, putative, expressed
Bradi1g11423	0.812126	0.300279	NA
Bradi1g11426	-1.0385	0.416749	NA
Bradi1g11430	-0.111032	0.857563	inactive receptor kinase At2g26730 precursor, putative, expressed
Bradi1g11435	0.0210168	NA	OsFBX101 - F-box domain containing protein, expressed
Bradi1g11440	-0.106306	0.705881	phosphoglucomutase, putative, expressed
Bradi1g11450	0.113932	0.628107	glutamine synthetase, catalytic domain containing protein, expressed
Bradi1g11465	-1.35388	0.0119924	AMP deaminase, putative, expressed
Bradi1g11480	-0.556811	0.142661	PPR repeat domain containing protein, putative, expressed
Bradi1g11490	-0.174501	0.319252	threonine dehydratase biosynthetic, chloroplast precursor, putative, expressed
Bradi1g11500	-0.4503	0.0688762	dynamin family protein, putative, expressed
Bradi1g11510	0.10415	0.868569	expressed protein
Bradi1g11520	-0.100426	0.784806	2Fe-2S iron-sulfur cluster binding domain containing protein, expressed
Bradi1g11525	0.0210168	NA	STE_MEK_ste7_MAP2K.7 - STE kinases include homologs to sterile 7, sterile 11 and sterile 20 from yeast, expressed
Bradi1g11530	-0.485026	0.0217214	phosphatidylinositol-4-phosphate 5-kinase, putative, expressed
Bradi1g11540	-0.237316	0.612753	ethylene receptor, putative, expressed
Bradi1g11550	0.0993085	0.732361	expressed protein
Bradi1g11557	0.659387	0.00878326	expressed protein
Bradi1g11567	8.21834	NA	OsSCP28 - Putative Serine Carboxypeptidase homologue, expressed
Bradi1g11573	0.0210168	NA	NA
Bradi1g11580	-0.165088	0.738815	elongation of fatty acids protein 2, putative, expressed
Bradi1g11600	0.300583	0.360219	tetratricopeptide-like helical, putative, expressed
Bradi1g11610	0.201865	0.686869	expressed protein
Bradi1g11620	-0.127586	0.857151	phosphatase, putative, expressed
Bradi1g11630	2.38312	0.0103652	pre-mRNA-splicing factor, putative, expressed
Bradi1g11640	-0.609	0.0940048	HEAT repeat family protein, putative, expressed
Bradi1g11645	0.0210168	NA	NA
Bradi1g11650	-0.964526	0.0680011	ethylene-insensitive protein, putative, expressed
Bradi1g11670	-0.027046	0.932457	lipoxygenase, putative, expressed
Bradi1g11680	-0.344869	0.360681	lipozygenase protein, putative, expressed
Bradi1g11687	0.455597	0.283092	OsFBO16 - F-box and other domain containing protein, expressed
Bradi1g11700	0.530617	0.097901	acetyltransferase, GNAT family, putative, expressed
Bradi1g11710	0.144855	0.76722	expressed protein
Bradi1g11720	-0.433619	0.0672196	adenylosuccinate synthetase, chloroplast precursor, putative, expressed
Bradi1g11725	-0.547025	NA	expressed protein
Bradi1g11730	-0.0819138	0.731952	BRCA1 C Terminus domain containing protein, expressed
Bradi1g11740	0.0685987	0.88757	WD domain, G-beta repeat domain containing protein, expressed
Bradi1g11750	6.12188	NA	oleosin, putative, expressed
Bradi1g11754	0.340983	NA	OsFBX387 - F-box domain containing protein, expressed
Bradi1g11757	0.883489	0.417305	NA
Bradi1g11760	-0.173671	0.56609	zinc finger family protein, putative, expressed
Bradi1g11770	0.086164	0.851169	yippee zinc-binding protein, putative, expressed
Bradi1g11780	-0.285281	0.167902	ABC1 family domain containing protein, putative, expressed
Bradi1g11785	-0.309578	0.790153	ZOS3-16 - C2H2 zinc finger protein, expressed
Bradi1g11790	-2.48717	0.00201199	possible lysine decarboxylase domain containing protein, expressed
Bradi1g11795	-0.563994	NA	NA
Bradi1g11800	-0.0590006	0.899571	nuclear transcription factor Y subunit, putative, expressed
Bradi1g11805	0.127393	0.918015	expressed protein
Bradi1g11810	-0.0488413	0.906041	expressed protein
Bradi1g11817	-0.563709	0.290836	chloride channel protein CLC-d, putative, expressed
Bradi1g11830	0.303679	0.127767	peptidase, T1 family, putative, expressed
Bradi1g11837	-0.319921	0.117977	DUF1517 domain containing protein, putative, expressed
Bradi1g11843	0.224514	0.796383	OsFBDUF30 - F-box and DUF domain containing protein, expressed
Bradi1g11850	0.60243	NA	cytochrome P450, putative, expressed
Bradi1g11860	0.0210168	NA	LRR receptor kinase, putative, expressed
Bradi1g11870	0.0210168	NA	receptor protein kinase TMK1 precursor, putative, expressed
Bradi1g11876	0.7408	0.295336	tRNA synthetases class II domain containing protein, expressed
Bradi1g11882	0.451709	0.13054	ribosomal L18p/L5e family protein, putative, expressed
Bradi1g11890	0.489128	0.249654	ribosomal protein-related, putative, expressed
Bradi1g11900	0.202117	0.424402	expressed protein
Bradi1g11910	-0.112841	0.891118	nucleobase-ascorbate transporter, putative, expressed
Bradi1g11920	3.94231	NA	Cupin domain containing protein, expressed
Bradi1g11930	5.72141	NA	Cupin domain containing protein, expressed
Bradi1g11940	1.42797	0.0440115	indole-3-acetate beta-glucosyltransferase, putative, expressed
Bradi1g11950	-0.134911	0.710267	expressed protein
Bradi1g11960	0.0598886	0.802437	expressed protein
Bradi1g11971	0.340983	NA	NA
Bradi1g11980	0.172004	0.507309	DUF1336 domain containing protein, expressed
Bradi1g11986	0.260065	0.274166	expressed protein
Bradi1g11992	0.043472	0.940983	expressed protein
Bradi1g12000	0.0123852	0.980999	galactosyltransferase family protein, putative, expressed
Bradi1g12010	-1.05493	0.000686166	domain of unknown function DUF966 domain containing protein, expressed
Bradi1g12021	0.0130903	NA	expressed protein
Bradi1g12030	0.0404825	0.956552	N-acetylglucosaminyltransferase, putative, expressed
Bradi1g12040	-0.376104	0.619651	expressed protein
Bradi1g12042	0.237168	NA	retrotransposon protein, putative, unclassified
Bradi1g12045	0.687414	NA	expressed protein
Bradi1g12050	-0.0993279	0.82992	TUDOR protein with multiple SNc domains, putative, expressed
Bradi1g12060	0.0381045	NA	UBX domain containing protein, expressed
Bradi1g12063	0.967932	0.389453	F-box domain containing protein, expressed
Bradi1g12064	2.00583	0.168321	PB1 domain containing protein, expressed
Bradi1g12065	-0.564051	NA	NA
Bradi1g12067	0.274158	0.634845	centromere protein, putative, expressed
Bradi1g12080	0.976626	0.0249655	thioesterase family protein, putative, expressed
Bradi1g12090	0.281311	0.35432	IQ calmodulin-binding and BAG domain containing protein, putative, expressed
Bradi1g12095	-0.242094	NA	NAC domain containing protein, putative, expressed
Bradi1g12100	0.236402	0.679077	expressed protein
Bradi1g12110	0.144121	0.497515	expressed protein
Bradi1g12117	-0.596971	0.365397	plasma membrane ATPase, putative, expressed
Bradi1g12130	0.117901	0.718267	chlorophyll A-B binding protein, putative, expressed
Bradi1g12140	-0.641172	0.111635	histidine acid phosphatase, putative, expressed
Bradi1g12150	0.252491	0.739983	CAMK_CAMK_like.21 - CAMK includes calcium/calmodulin depedent protein kinases, expressed
Bradi1g12157	0.177027	0.313537	expressed protein
Bradi1g12170	0.179573	0.444369	expressed protein
Bradi1g12180	-0.277145	0.592574	glycosyl transferase family 8, putative, expressed
Bradi1g12190	-0.0179726	0.984173	peptide transporter PTR2, putative, expressed
Bradi1g12196	0.00197103	0.99793	NA
Bradi1g12200	-1.96948	4.46553e-36	5-AMP-activated protein kinase-related, putative, expressed
Bradi1g12210	0.505537	0.123475	expressed protein
Bradi1g12216	-0.534488	0.242556	NA
Bradi1g12222	0.0313189	NA	NA
Bradi1g12226	0.0210168	NA	NA
Bradi1g12230	0.259763	0.414335	CHCH domain containing protein, expressed
Bradi1g12240	0.393935	0.185914	class I glutamine amidotransferase, putative, expressed
Bradi1g12250	-0.118514	0.897746	RNA methyltransferase, TrmH family protein, putative, expressed
Bradi1g12260	-0.292454	0.520168	2Fe-2S iron-sulfur cluster binding domain containing protein, expressed
Bradi1g12270	0.269691	NA	NA
Bradi1g12280	0.196061	0.654898	integral membrane HPP family protein, putative, expressed
Bradi1g12290	-0.000173384	0.999799	exostosin, putative, expressed
Bradi1g12300	-0.229826	0.39127	CorA-like magnesium transporter protein, putative, expressed
Bradi1g12306	0.0210168	NA	flavin monooxygenase, putative, expressed
Bradi1g12309	-0.786457	NA	expressed protein
Bradi1g12312	-0.048378	0.939135	OB-fold nucleic acid binding domain containing protein, putative, expressed
Bradi1g12314	-0.563994	NA	NA
Bradi1g12316	0.605998	NA	NA
Bradi1g12320	0.0843633	0.698619	expressed protein
Bradi1g12325	0.0210168	NA	expressed protein
Bradi1g12330	0.00920982	0.982921	GATA transcription factor 25, putative, expressed
Bradi1g12340	-0.567535	0.089761	HECT-domain domain containing protein, expressed
Bradi1g12350	-3.49748	0.00498399	GDSL-like lipase/acylhydrolase, putative, expressed
Bradi1g12360	1.18372	NA	SCP-like extracellular protein, expressed
Bradi1g12370	0.334901	NA	transferase family protein, putative, expressed
Bradi1g12377	0.196378	NA	TKL_IRAK_DUF26-la.1 - DUF26 kinases have homology to DUF26 containing loci, expressed
Bradi1g12390	0.241384	0.886656	polyadenylate-binding protein, putative, expressed
Bradi1g12397	0.270529	0.877064	TKL_IRAK_DUF26-la.1 - DUF26 kinases have homology to DUF26 containing loci, expressed
Bradi1g12410	0.34295	NA	TKL_IRAK_DUF26-la.1 - DUF26 kinases have homology to DUF26 containing loci, expressed
Bradi1g12420	0.665809	NA	expressed protein
Bradi1g12431	0.511022	0.766243	PINHEAD, putative, expressed
Bradi1g12440	1.00168	NA	nodulin family protein, putative, expressed
Bradi1g12451	-0.300957	NA	RNA recognition motif containing protein, expressed
Bradi1g12460	0.137799	0.450524	RNA recognition motif containing protein, expressed
Bradi1g12470	-0.105564	0.589153	transposon protein, putative, unclassified, expressed
Bradi1g12475	0.605998	NA	NA
Bradi1g12476	-0.13139	0.905548	auxin response factor, putative, expressed
Bradi1g12477	1.86885	0.184994	auxin response factor, putative, expressed
Bradi1g12480	0.162408	0.620224	ubiquitin-conjugating enzyme E2 W, putative, expressed
Bradi1g12490	-0.761336	0.2567	aberrant pollen transmission 1, putative, expressed
Bradi1g12497	-0.430687	0.415813	RNA recognition motif containing protein, expressed
Bradi1g12503	3.60249	0.000875713	NA
Bradi1g12510	-0.210605	0.274196	homeodomain protein, putative, expressed
Bradi1g12520	-0.143434	0.830414	homeobox domain containing protein, expressed
Bradi1g12530	0.576637	NA	ankyrin, putative, expressed
Bradi1g12540	0.187593	0.840642	ankyrin, putative, expressed
Bradi1g12543	0.108423	0.886627	ankyrin, putative, expressed
Bradi1g12550	-0.405859	0.157931	thiamine biosynthesis protein thiC, putative, expressed
Bradi1g12560	0.565476	0.711258	glycosyl transferase 8 domain containing protein, putative, expressed
Bradi1g12570	0.624411	0.0388079	zinc finger, C3HC4 type domain containing protein, expressed
Bradi1g12580	1.39171	0.189484	VQ domain containing protein, putative, expressed
Bradi1g12590	-0.0919727	0.867238	GCRP4 - Glycine and cysteine rich family protein precursor, expressed
Bradi1g12600	0.424545	0.489107	expressed protein
Bradi1g12610	-0.188886	0.617739	OsFBD13 - F-box and FBD domain containing protein, expressed
Bradi1g12615	0.372607	0.53585	expressed protein
Bradi1g12620	0.44286	0.664018	bZIP transcription factor domain containing protein, expressed
Bradi1g12630	-0.433208	0.20629	expressed protein
Bradi1g12640	1.01582	NA	expressed protein
Bradi1g12650	0.101295	0.941177	growth regulating factor protein, putative, expressed
Bradi1g12660	-0.414546	0.359196	CBS domain containing protein, expressed
Bradi1g12670	-0.49296	0.189546	early-responsive to dehydration protein-related, putative, expressed
Bradi1g12673	0.317108	0.640132	expressed protein
Bradi1g12675	0.781091	0.266032	NA
Bradi1g12677	0.302997	NA	Homeobox domain containing protein, expressed
Bradi1g12690	0.690587	0.471451	Homeobox domain containing protein, expressed
Bradi1g12693	0.0210168	NA	NA
Bradi1g12697	-0.501594	0.187205	pentatricopeptide, putative, expressed
Bradi1g12701	-0.46773	NA	histone-lysine N-methyltransferase, putative, expressed
Bradi1g12703	0.0210168	NA	NA
Bradi1g12705	-1.18752	0.00625798	NA
Bradi1g12710	1.38444	0.300933	glycosyl hydrolase family 10 protein, putative, expressed
Bradi1g12715	-0.10642	0.835059	NA
Bradi1g12720	-1.05512	0.455534	expressed protein
Bradi1g12727	-0.00702124	0.996679	chalcone synthase, putative, expressed
Bradi1g12740	-0.0226833	0.978854	expressed protein
Bradi1g12750	-1.02375	0.00709533	pyruvate kinase, putative, expressed
Bradi1g12760	1.09251	0.261088	helix-loop-helix DNA-binding protein, putative, expressed
Bradi1g12765	0.0210168	NA	NA
Bradi1g12770	0.0210168	NA	helix-loop-helix DNA-binding protein, putative, expressed
Bradi1g12780	0.129036	0.947313	helix-loop-helix DNA-binding protein, putative, expressed
Bradi1g12783	0.0210168	NA	NA
Bradi1g12787	0.678685	0.160121	RNA recognition motif containing protein, expressed
Bradi1g12800	0.351672	0.467027	expressed protein
Bradi1g12810	-1.1796	1.58656e-05	glucan endo-1,3-beta-glucosidase precursor, putative, expressed
Bradi1g12820	-0.172995	0.287187	WD domain, G-beta repeat domain containing protein, expressed
Bradi1g12830	0.733673	0.00294791	deoxyuridine 5-triphosphate nucleotidohydrolase, putative, expressed
Bradi1g12837	0.73247	1.16267e-06	acidic leucine-rich nuclear phosphoprotein 32-related protein 2, putative, expressed
Bradi1g12850	1.11486	0.00151601	protein binding protein, putative, expressed
Bradi1g12851	-0.244296	0.80533	NA
Bradi1g12852	-0.65261	0.46185	NA
Bradi1g12853	0.0210168	NA	ubiquitin carboxyl-terminal hydrolase, family 1, putative, expressed
Bradi1g12856	0.0210168	NA	OsFBX103 - F-box domain containing protein, expressed
Bradi1g12860	-0.576969	0.585304	metal cation transporter, putative, expressed
Bradi1g12870	-0.291483	0.346032	BTBA4 - Bric-a-Brac,Tramtrack, Broad Complex BTB domain with Ankyrin repeat region, expressed
Bradi1g12875	-0.618791	0.525642	NA
Bradi1g12880	-0.235923	0.457407	transmembrane protein 56, putative, expressed
Bradi1g12890	0.200168	0.512698	ras-related protein, putative, expressed
Bradi1g12900	0.0210168	NA	transcription factor, putative, expressed
Bradi1g12910	-0.344826	0.0964263	pleckstrin homology domain-containing protein, putative, expressed
Bradi1g12920	-0.148181	0.653759	pattern formation protein EMB30, putative, expressed
Bradi1g12940	0.0234618	0.956103	expressed protein
Bradi1g12950	-0.391538	0.60813	expressed protein
Bradi1g12955	-2.47086	0.0360547	NA
Bradi1g12960	-0.446847	0.307228	DUF581 domain containing protein, expressed
Bradi1g12970	0.572388	0.76212	acetyltransferase, GNAT family, putative, expressed
Bradi1g12980	0.0647352	0.803468	parafibromin, putative, expressed
Bradi1g12990	0.0139847	0.985042	LTPL71 - Protease inhibitor/seed storage/LTP family protein precursor, expressed
Bradi1g13000	-0.0126302	0.993717	LTPL72 - Protease inhibitor/seed storage/LTP family protein precursor, expressed
Bradi1g13010	0.0210168	NA	mitochondrial import inner membrane translocase subunit Tim17, putative, expressed
Bradi1g13020	1.83985	0.0455383	mitochondrial import inner membrane translocase subunit Tim17, putative, expressed
Bradi1g13030	2.53319	0.0967267	LTPL94 - Protease inhibitor/seed storage/LTP family protein precursor, expressed
Bradi1g13040	11.097	NA	cupin domain containing protein, expressed
Bradi1g13047	-0.867797	0.0181449	endonuclease/exonuclease/phosphatase family domain containing protein, expressed
Bradi1g13060	1.28586	0.391608	thaumatin, putative, expressed
Bradi1g13070	6.00078	0.00211608	thaumatin, putative, expressed
Bradi1g13080	0.180243	0.613527	expressed protein
Bradi1g13090	0.0964366	0.754224	tubulin/FtsZ domain containing protein, putative, expressed
Bradi1g13097	-0.149324	0.738918	expressed protein
Bradi1g13110	-0.276048	0.837968	exostosin family domain containing protein, expressed
Bradi1g13115	0.0210168	NA	OsSAUR17 - Auxin-responsive SAUR gene family member, expressed
Bradi1g13121	-0.140426	0.870603	NA
Bradi1g13127	0.33484	NA	OsSAUR17 - Auxin-responsive SAUR gene family member, expressed
Bradi1g13140	0.757184	0.126894	OsSAUR14 - Auxin-responsive SAUR gene family member, expressed
Bradi1g13150	-0.404196	0.358904	expressed protein
Bradi1g13160	-0.284828	0.352153	expressed protein
Bradi1g13166	-0.590235	0.708079	DUF260 domain containing protein, putative, expressed
Bradi1g13170	0.089933	0.799016	pre-rRNA-processing protein TSR2, putative, expressed
Bradi1g13180	0.123245	0.648807	DNA-binding protein-like, putative, expressed
Bradi1g13185	-0.25078	0.862311	NA
Bradi1g13190	0.511119	0.134976	glyoxalase family protein, putative, expressed
Bradi1g13200	0.153992	0.685209	2Fe-2S iron-sulfur cluster binding domain containing protein, expressed
Bradi1g13207	-0.158152	0.866716	WRKY60, expressed
Bradi1g13220	-0.0807445	0.660199	TATA-binding protein, putative, expressed
Bradi1g13223	-0.550151	0.100753	pyridine nucleotide-disulphide oxidoreductase domain containing protein, expressed
Bradi1g13226	-0.14601	0.542777	antitermination NusB domain-containing protein, putative, expressed
Bradi1g13232	0.77988	0.18338	glucan endo-1,3-beta-glucosidase precursor, putative, expressed
Bradi1g13240	-0.0134147	0.981725	sodium/calcium exchanger protein, putative, expressed
Bradi1g13250	0.0780148	0.862737	expressed protein
Bradi1g13261	0.209236	0.596974	hsp20/alpha crystallin family protein, putative, expressed
Bradi1g13270	0.0144471	NA	NA
Bradi1g13280	0.68756	0.583719	hsp20/alpha crystallin family protein, putative, expressed
Bradi1g13290	0.0206534	0.95147	5-methyltetrahydropteroyltriglutamate--homocysteine methyltransferase, putative, expressed
Bradi1g13300	-0.0801327	0.891766	NA
Bradi1g13310	0.078586	0.770391	transposon protein, putative, unclassified, expressed
Bradi1g13322	2.19808	0.155995	NA
Bradi1g13330	0.527123	0.0329482	dehydrin, putative, expressed
Bradi1g13340	0.179526	0.480517	CS domain containing protein, putative, expressed
Bradi1g13350	0.435635	0.131183	vesicle transport v-SNARE protein, putative, expressed
Bradi1g13352	0.0210168	NA	NA
Bradi1g13354	-0.862842	NA	expressed protein
Bradi1g13356	1.89428	0.134396	NA
Bradi1g13361	-0.781014	0.663545	NA
Bradi1g13367	-0.796695	0.0102387	NA
Bradi1g13373	0.175786	0.870334	NA
Bradi1g13380	-0.303178	0.459917	expressed protein
Bradi1g13387	0.232757	0.800893	RNA recognition motif containing protein, putative, expressed
Bradi1g13400	7.17975	0.000344377	2-aminoethanethiol dioxygenase, putative, expressed
Bradi1g13406	8.47571	NA	2-aminoethanethiol dioxygenase, putative, expressed
Bradi1g13412	7.81978	NA	2-aminoethanethiol dioxygenase, putative, expressed
Bradi1g13420	-0.180569	0.558894	oxidoreductase, short chain dehydrogenase/reductase family domain containing protein, expressed
Bradi1g13425	-0.542277	0.555823	oxidoreductase, short chain dehydrogenase/reductase family domain containing protein, expressed
Bradi1g13430	-0.254912	0.638143	expressed protein
Bradi1g13440	-0.53533	0.286476	amino acid permease, putative, expressed
Bradi1g13450	-0.269256	0.250428	CCR4-NOT transcription factor, putative, expressed
Bradi1g13460	-0.046402	0.944828	anthranilate phosphoribosyltransferase, putative, expressed
Bradi1g13470	0.0410219	0.92068	choline transporter-related, putative, expressed
Bradi1g13475	0.0210168	NA	RNA-directed DNA polymerase, putative, expressed
Bradi1g13480	-0.289943	0.568741	OsRhmbd9 - Putative Rhomboid homologue, expressed
Bradi1g13485	0.0210168	NA	NAC domain containing protein, putative, expressed
Bradi1g13490	-0.0133449	0.978487	glutamyl-tRNA, putative, expressed
Bradi1g13500	-0.596887	0.0403834	expressed protein
Bradi1g13505	0.0210168	NA	RNA-directed DNA polymerase, putative, expressed
Bradi1g13510	-0.0639935	0.823685	DUF593 domain containing protein, expressed
Bradi1g13512	0.806658	0.327665	vignain precursor, putative, expressed
Bradi1g13514	0.0210168	NA	OsFBX101 - F-box domain containing protein, expressed
Bradi1g13516	-0.243961	NA	OsFBX101 - F-box domain containing protein, expressed
Bradi1g13520	0.09696	0.739731	elongation factor Tu family protein, putative, expressed
Bradi1g13525	1.42469	0.0831897	NA
Bradi1g13530	-0.199297	0.46698	SWI1, putative, expressed
Bradi1g13541	0.808096	NA	NA
Bradi1g13550	2.1391	0.0943125	expressed protein
Bradi1g13560	0.932043	0.138509	pollen preferential protein, putative, expressed
Bradi1g13570	-0.063205	0.913757	YABBY domain containing protein, putative, expressed
Bradi1g13580	-0.0484174	0.901202	expressed protein
Bradi1g13590	-0.144613	0.605032	cytosolic 5-nucleotidase III, putative, expressed
Bradi1g13600	0.697737	0.0340549	expressed protein
Bradi1g13610	0.771399	0.225312	glutaredoxin, putative, expressed
Bradi1g13620	2.08214	0.130974	zinc finger, C3HC4 type domain containing protein, expressed
Bradi1g13630	0.213064	0.286424	ribosomal L18p/L5e family protein, putative, expressed
Bradi1g13635	0.0210168	NA	plastocyanin-like domain containing protein, putative, expressed
Bradi1g13640	0.271978	0.140365	chaperone protein dnaJ, putative, expressed
Bradi1g13650	0.160909	0.681304	IQ calmodulin-binding motif domain containing protein, expressed
Bradi1g13660	-0.0173982	0.974839	DNA binding protein, putative, expressed
Bradi1g13670	-0.30312	0.534223	expp1 protein precursor, putative, expressed
Bradi1g13680	0.463962	0.374624	nuclear transcription factor Y subunit, putative, expressed
Bradi1g13690	0.179431	0.375493	GTPase of unknown function domain containing protein, putative, expressed
Bradi1g13700	0.38742	0.155021	expressed protein
Bradi1g13710	-0.520994	0.0754176	serine/threonine protein phosphatase, putative, expressed
Bradi1g13720	-0.325504	0.344535	DNA-directed RNA polymerase II subunit RPB2, putative, expressed
Bradi1g13730	-0.34292	0.183462	transferase family protein, putative, expressed
Bradi1g13740	-0.249704	NA	cyclic nucleotide-gated ion channel, putative, expressed
Bradi1g13750	0.678642	0.0033546	ubiquitin carboxyl-terminal hydrolase, family 1, putative, expressed
Bradi1g13760	1.26967	0.121824	9-cis-epoxycarotenoid dioxygenase 1, chloroplast precursor, putative, expressed
Bradi1g13765	0.0210168	NA	NA
Bradi1g13770	-0.000469052	0.998583	initiation factor 2 subunit family domain containing protein, expressed
Bradi1g13777	0.0248214	0.914824	transketolase, putative, expressed
Bradi1g13787	-0.595256	0.0365826	expansin precursor, putative, expressed
Bradi1g13793	0.875312	0.643513	TOO MANY MOUTHS precursor, putative, expressed
Bradi1g13796	0.0210168	NA	NA
Bradi1g13800	-0.300957	NA	expressed protein
Bradi1g13807	0.605998	NA	glutathione S-transferase, putative, expressed
Bradi1g13820	1.27629	0.406783	serpin domain containing protein, putative, expressed
Bradi1g13823	0.261614	0.663937	MYB family transcription factor, putative, expressed
Bradi1g13827	0.135998	0.566029	aminotransferase, putative, expressed
Bradi1g13833	0.637031	NA	expressed protein
Bradi1g13840	0.937791	0.0347806	OsWAK26 - OsWAK receptor-like protein kinase, expressed
Bradi1g13845	0.763757	0.34553	NA
Bradi1g13850	-0.027699	0.951868	eukaryotic translation initiation factor 3 subunit B, putative, expressed
Bradi1g13857	-0.370577	0.518773	AGC_PVPK_like_kin82y.9 - ACG kinases include homologs to PKA, PKG and PKC, expressed
Bradi1g13862	0.101525	0.769137	nucleolar protein NOP5, putative, expressed
Bradi1g13868	1.17687	0.138644	NA
Bradi1g13879	0.0210168	NA	single myb histone, putative, expressed
Bradi1g13890	-0.321055	0.239209	BTBN8 - Bric-a-Brac, Tramtrack, Broad Complex BTB domain with non-phototropic hypocotyl 3 NPH3 and coiled-coil domains, expressed
Bradi1g13900	0.336916	0.55298	amino acid permease family protein, putative, expressed
Bradi1g13905	-0.582121	0.674557	NA
Bradi1g13910	-0.547478	0.0632213	START domain containing protein, expressed
Bradi1g13920	0.507933	0.152414	expressed protein
Bradi1g13930	0.227361	0.221841	WD domain, G-beta repeat domain containing protein, expressed
Bradi1g13940	0.221896	0.864659	PLA IIIA/PLP7, putative, expressed
Bradi1g13950	0.16253	0.626973	SNF7 domain containing protein, putative, expressed
Bradi1g13960	-0.348424	0.272512	recA protein, putative, expressed
Bradi1g13966	0.0210168	NA	retrotransposon protein, putative, unclassified
Bradi1g13971	0.142669	0.665551	LSD1 zinc finger domain containing protein, expressed
Bradi1g13973	0.0210168	NA	NA
Bradi1g13976	0.0210168	NA	NA
Bradi1g13980	-0.206562	0.583254	helix-loop-helix DNA-binding domain containing protein, expressed
Bradi1g13983	2.23979	0.0150153	expressed protein
Bradi1g13986	0.60243	NA	NA
Bradi1g13990	0.491045	0.583267	OsFBX97 - F-box domain containing protein, expressed
Bradi1g13995	-0.300957	NA	transposon protein, putative, CACTA, En/Spm sub-class, expressed
Bradi1g14000	0.0859148	0.621039	protein kinase domain containing protein, expressed
Bradi1g14005	0.0210168	NA	retrotransposon protein, putative, LINE subclass, expressed
Bradi1g14010	-0.144106	0.490301	protein kinase domain containing protein, expressed
Bradi1g14020	-0.0655913	0.890612	GDSL-like lipase/acylhydrolase, putative, expressed
Bradi1g14030	-1.1948	0.000480951	transporter family protein, putative, expressed
Bradi1g14040	-0.484603	0.0226613	transporter family protein, putative, expressed
Bradi1g14050	-0.411034	0.751459	uncharacterized protein At4g06744 precursor, putative, expressed
Bradi1g14060	-0.506616	0.696484	serine/threonine-protein kinase receptor precursor, putative, expressed
Bradi1g14070	-0.688379	0.29689	LSTK-1-like kinase, putative, expressed
Bradi1g14080	0.0210168	NA	OsSCP43 - Putative Serine Carboxypeptidase homologue, expressed
Bradi1g14090	-0.752809	0.0519254	IQ calmodulin-binding motif family protein, putative, expressed
Bradi1g14093	0.106557	0.844082	NA
Bradi1g14101	1.56467	0.002406	NA
Bradi1g14110	-0.297947	0.0127044	expressed protein
Bradi1g14117	-0.154827	NA	DUF538 domain containing protein, putative, expressed
Bradi1g14127	-0.283195	0.173685	hydrolase, acting on glycosyl bonds, putative, expressed
Bradi1g14140	-0.109425	0.906553	AGG2, putative, expressed
Bradi1g14150	0.0210168	NA	transporter family protein, putative, expressed
Bradi1g14160	0.143085	0.739025	pentatricopeptide, putative, expressed
Bradi1g14170	0.139857	0.830088	auxin-repressed protein, putative, expressed
Bradi1g14181	0.671532	0.479535	NA
Bradi1g14186	0.472295	0.761781	transposon protein, putative, Pong sub-class, expressed
Bradi1g14190	-0.603038	0.314523	Rf1, mitochondrial precursor, putative, expressed
Bradi1g14200	0.00782084	0.991083	CAMK_KIN1/SNF1/Nim1_like.17 - CAMK includes calcium/calmodulin depedent protein kinases, expressed
Bradi1g14210	0.25721	0.476242	mttA/Hcf106 family protein, putative, expressed
Bradi1g14220	-0.121458	0.688376	single-stranded DNA-binding protein, putative, expressed
Bradi1g14230	1.44382	0.000605747	OsIAA12 - Auxin-responsive Aux/IAA gene family member, expressed
Bradi1g14240	0.284998	0.430576	OsIAA11 - Auxin-responsive Aux/IAA gene family member, expressed
Bradi1g14250	0.00329871	0.992459	F-box/LRR domain containing protein, putative, expressed
Bradi1g14260	0.0210168	NA	elongation factor protein, putative, expressed
Bradi1g14270	0.224284	0.430813	zinc finger, C3HC4 type domain containing protein, expressed
Bradi1g14290	0.420779	0.0800964	prefoldin subunit, putative, expressed
Bradi1g14300	-0.330212	0.0912252	WRKY94, expressed
Bradi1g14307	-2.0004	0.00822054	expressed protein
Bradi1g14320	0.46199	0.0527853	KH domain containing protein, putative, expressed
Bradi1g14325	0.0210168	NA	expressed protein
Bradi1g14330	-0.27473	NA	OsFBX53 - F-box domain containing protein, expressed
Bradi1g14340	-0.326083	0.0805983	nucleotide-binding protein-like, putative, expressed
Bradi1g14343	0.0210168	NA	expressed protein
Bradi1g14346	0.715087	0.109687	NA
Bradi1g14350	-0.295752	0.740495	MATE efflux family protein, putative, expressed
Bradi1g14360	-0.263082	0.318729	LIM domain-containing protein, putative, expressed
Bradi1g14370	-0.801587	0.225312	endonuclease/exonuclease/phosphatase family domain containing protein, expressed
Bradi1g14380	0.473093	0.121788	expressed protein
Bradi1g14391	0.0210168	NA	zinc finger protein-related, putative, expressed
Bradi1g14400	0.193457	0.504659	WD domain, G-beta repeat domain containing protein, expressed
Bradi1g14410	0.0850304	0.698543	dihydrolipoyllysine-residue succinyltransferase component of 2-oxoglutarate dehydrogenase complex, mitochondrial precursor, putative, expressed
Bradi1g14420	-0.27933	0.247902	RNA polymerase III RPC4 domain containing protein, expressed
Bradi1g14421	0.0210168	NA	NA
Bradi1g14422	0.512664	0.320472	NA
Bradi1g14425	0.559666	0.0701417	zinc finger protein-related, putative, expressed
Bradi1g14430	0.0206218	0.937384	zinc finger protein-related, putative, expressed
Bradi1g14440	-0.712919	0.596665	NA
Bradi1g14450	-0.575373	0.0680011	roothairless 1, putative, expressed
Bradi1g14455	-0.300957	NA	NA
Bradi1g14460	0.764516	0.0478034	WD-40 repeat family protein, putative, expressed
Bradi1g14467	0.662351	0.659157	No apical meristem protein, putative, expressed
Bradi1g14480	-0.156276	NA	MYB family transcription factor, putative, expressed
Bradi1g14483	0.0210168	NA	NA
Bradi1g14486	-0.0198759	0.972204	expressed protein
Bradi1g14492	1.02296	NA	B3 DNA binding domain containing protein, expressed
Bradi1g14493	-0.786457	NA	conserved hypothetical protein
Bradi1g14495	-0.647435	NA	B3 DNA binding domain containing protein
Bradi1g14497	0.564194	0.528506	NA
Bradi1g14500	0.291427	NA	B3 DNA binding domain containing protein, expressed
Bradi1g14505	0.850571	0.179298	NA
Bradi1g14510	-0.246423	0.542011	B3 DNA binding domain containing protein, expressed
Bradi1g14517	0.466991	0.179188	transposon protein, putative, CACTA, En/Spm sub-class, expressed
Bradi1g14530	0.0210168	NA	B3 DNA binding domain containing protein, expressed
Bradi1g14536	-0.652769	0.505083	plant protein of unknown function domain containing protein, expressed
Bradi1g14542	0.0210168	NA	OsFBL38 - F-box domain and LRR containing protein, expressed
Bradi1g14550	-0.0437257	0.985482	B3 DNA binding domain containing protein, expressed
Bradi1g14553	0.0210168	NA	expressed protein
Bradi1g14556	0.0210168	NA	transposon protein, putative, Pong sub-class, expressed
Bradi1g14558	0.732802	0.454538	NA
Bradi1g14560	-0.709721	0.0778835	B3 DNA binding domain containing protein, expressed
Bradi1g14565	0.0210168	NA	NA
Bradi1g14567	0.0210168	NA	NA
Bradi1g14570	0.38762	0.624956	dof zinc finger domain containing protein, putative, expressed
Bradi1g14572	0.0210168	NA	retrotransposon protein, putative, LINE subclass, expressed
Bradi1g14575	0.0210168	NA	zinc knuckle family protein, expressed
Bradi1g14580	-0.312782	0.697517	gibberellin 20 oxidase 2, putative, expressed
Bradi1g14590	-0.174088	0.417181	semialdehyde dehydrogenase, NAD binding domain containing protein, putative, expressed
Bradi1g14600	-0.534467	0.73049	helix-loop-helix DNA-binding domain containing protein, expressed
Bradi1g14606	-0.882144	0.2125	cyclin, putative, expressed
Bradi1g14608	0.0210168	NA	NA
Bradi1g14610	-0.425959	0.299729	expressed protein
Bradi1g14615	0.253224	NA	NA
Bradi1g14620	-0.112086	0.826244	HEAT repeat family protein, putative, expressed
Bradi1g14630	-0.467299	0.141939	calcium-transporting ATPase, plasma membrane-type, putative, expressed
Bradi1g14650	-0.4679	0.60494	FAD-binding and arabino-lactone oxidase domains containing protein, putative, expressed
Bradi1g14660	-0.379861	0.186171	DNA-directed polymerase, putative, expressed
Bradi1g14670	0.345823	0.168799	ribosomal protein L25, putative, expressed
Bradi1g14677	-0.186054	0.492338	DUF260 domain containing protein, putative, expressed
Bradi1g14690	0.203601	0.656236	single-stranded DNA-binding protein, putative, expressed
Bradi1g14700	0.34295	NA	oxidoreductase, aldo/keto reductase family protein, putative, expressed
Bradi1g14710	-0.0928138	0.810282	oxidoreductase, aldo/keto reductase family protein, putative, expressed
Bradi1g14720	0.396156	0.123475	CAMK_CAMK_like.20 - CAMK includes calcium/calmodulin depedent protein kinases, expressed
Bradi1g14730	0.329723	0.0871046	serpin domain containing protein, putative, expressed
Bradi1g14740	0.820283	0.333489	serpin domain containing protein, putative, expressed
Bradi1g14745	-0.623006	0.413499	NA
Bradi1g14750	-0.0855259	0.913927	ZOS3-15 - C2H2 zinc finger protein, expressed
Bradi1g14760	-0.308884	0.313708	pentatricopeptide, putative, expressed
Bradi1g14770	-0.0377844	0.888415	BTBN7 - Bric-a-Brac, Tramtrack, Broad Complex BTB domain with non-phototropic hypocotyl 3 NPH3 domain, expressed
Bradi1g14780	0.318644	0.344978	DUF260 domain containing protein, putative, expressed
Bradi1g14790	0.0697778	0.852396	fumarylacetoacetase, putative, expressed
Bradi1g14800	-0.541855	NA	NA
Bradi1g14810	-0.07226	0.939566	ZOS3-14 - C2H2 zinc finger protein, expressed
Bradi1g14815	0.586828	0.407011	NA
Bradi1g14820	0.118293	0.755554	cyclin, putative, expressed
Bradi1g14830	0.174674	0.31901	seed maturation protein PM23, putative, expressed
Bradi1g14835	-0.294198	0.406394	GTPase of unknown function domain containing protein, putative, expressed
Bradi1g14840	-0.237523	0.583254	natural resistance-associated macrophage protein, putative, expressed
Bradi1g14845	0.124113	0.869172	GASR2 - Gibberellin-regulated GASA/GAST/Snakin family protein precursor, putative, expressed
Bradi1g14850	0.316764	0.612861	expressed protein
Bradi1g14855	0.570895	0.36696	NA
Bradi1g14860	-0.496158	0.380611	OsSub30 - Putative Subtilisin homologue, expressed
Bradi1g14863	-1.38065	NA	NA
Bradi1g14870	0.0210168	NA	O-methyltransferase, putative, expressed
Bradi1g14877	-0.0483853	0.94884	transport protein-related, putative, expressed
Bradi1g14890	-0.838993	0.480624	expressed protein
Bradi1g14900	0.229828	0.820097	cytochrome P450, putative, expressed
Bradi1g14910	-0.309454	0.185292	SNF2 family N-terminal domain containing protein, expressed
Bradi1g14915	0.0210168	NA	LTPL36 - Protease inhibitor/seed storage/LTP family protein precursor, expressed
Bradi1g14927	0.0632917	0.956282	NA
Bradi1g14940	-0.575824	0.0079916	Sec1 family transport protein, putative, expressed
Bradi1g14950	-0.0584523	0.936304	ZOS3-13 - C2H2 zinc finger protein, expressed
Bradi1g14960	-0.0812785	0.867104	presenilin, putative, expressed
Bradi1g14965	0.127594	0.857048	NA
Bradi1g14971	0.0210168	NA	serine/threonine-protein kinase Cx32, chloroplast precursor, putative, expressed
Bradi1g14976	-0.444014	0.176074	PPR repeat containing protein, expressed
Bradi1g14978	0.141991	0.845107	NA
Bradi1g14980	0.633387	0.379028	glycerophosphoryl diester phosphodiesterase family protein, putative, expressed
Bradi1g14983	-0.254724	0.675487	glycerophosphoryl diester phosphodiesterase family protein, putative, expressed
Bradi1g14986	0.569739	0.319544	expressed protein
Bradi1g14990	0.291166	0.396482	expressed protein
Bradi1g15000	-0.0141843	0.9743	bromodomain associated family protein, expressed
Bradi1g15010	-0.460096	0.0774318	kinase, pfkB family, putative, expressed
Bradi1g15020	-0.024993	0.955622	folic acid synthesis protein, putative, expressed
Bradi1g15030	-0.411793	0.435697	cytochrome P450, putative, expressed
Bradi1g15035	-0.300957	NA	NA
Bradi1g15040	0.502776	0.0458393	RNA recognition motif containing protein, putative, expressed
Bradi1g15050	0.0202613	0.920664	alpha-1,4-glucan-protein synthase, putative, expressed
Bradi1g15055	0.123718	0.801872	NA
Bradi1g15060	-0.391636	0.00935169	Regulator of chromosome condensation domain containing protein, expressed
Bradi1g15065	0.379745	0.789218	wound responsive protein, putative, expressed
Bradi1g15070	0.0360398	0.932627	NA
Bradi1g15090	0.344496	0.32088	zinc finger, C3HC4 type domain containing protein, expressed
Bradi1g15100	-0.624054	0.67319	universal stress protein domain containing protein, putative, expressed
Bradi1g15110	-0.164751	0.683326	nop14-like family protein, expressed
Bradi1g15120	-0.304383	0.217194	ACT domain containing protein, expressed
Bradi1g15123	0.0210168	NA	GRAS family transcription factor containing protein, expressed
Bradi1g15126	0.479903	0.151606	transposon protein, putative, unclassified, expressed
Bradi1g15130	0.693025	NA	transposon protein, putative, unclassified, expressed
Bradi1g15140	-0.272018	0.204789	DEK C terminal domain containing protein, expressed
Bradi1g15150	0.0210168	NA	expressed protein
Bradi1g15161	-0.386619	0.0929468	transcription factor X1, putative, expressed
Bradi1g15170	0.375659	0.440938	expressed protein
Bradi1g15180	0.93105	0.0327622	expressed protein
Bradi1g15190	-0.607005	0.354671	cytochrome P450, putative, expressed
Bradi1g15201	2.85827	0.0331705	expressed protein
Bradi1g15215	1.33476	NA	GHMP kinases ATP-binding protein, putative, expressed
Bradi1g15230	-1.36817	1.49301e-05	expressed protein
Bradi1g15242	-0.656387	0.195796	pectinesterase inhibitor domain containing protein, putative, expressed
Bradi1g15252	0.501591	NA	expressed protein
Bradi1g15260	-0.245412	0.489946	MSH-like DNA mismatch repair protein, putative, expressed
Bradi1g15270	-0.327087	0.287883	CBS domain containing protein, expressed
Bradi1g15280	0.0710367	0.90966	expressed protein
Bradi1g15290	-0.15257	0.607048	chlorophyll A-B binding protein, putative, expressed
Bradi1g15291	0.674235	NA	NA
Bradi1g15292	0.0210168	NA	RNA-directed DNA polymerase, putative, expressed
Bradi1g15295	-0.0667499	0.972346	glycosyl hydrolases family 17, putative, expressed
Bradi1g15297	0.249382	0.851992	cysteine-rich repeat secretory protein 55 precursor, putative, expressed
Bradi1g15300	-0.273926	0.581538	expressed protein
Bradi1g15310	0.142584	0.780424	frigida, putative, expressed
Bradi1g15317	-0.333041	0.253421	frigida, putative, expressed
Bradi1g15330	0.0236137	0.982034	Kinesin motor domain domain containing protein, expressed
Bradi1g15340	-0.144259	0.607048	possible lysine decarboxylase domain containing protein, expressed
Bradi1g15345	0.0210168	NA	retrotransposon protein, putative, unclassified, expressed
Bradi1g15350	-0.0545452	0.87386	inositol-1-monophosphatase, putative, expressed
Bradi1g15360	-0.27135	0.176089	DNA-binding protein, putative, expressed
Bradi1g15370	0.074308	0.80954	tRNA synthetases class II domain containing protein, expressed
Bradi1g15377	-0.592105	0.0437333	metal ion binding protein, putative, expressed
Bradi1g15390	0.414183	0.191643	DNA-directed RNA polymerase subunit, putative, expressed
Bradi1g15400	0.110111	0.731952	chloroplast post-illumination chlorophyll fluorescence increase protein, putative, expressed
Bradi1g15410	-0.276696	0.670377	expressed protein
Bradi1g15420	0.0589011	0.971482	dof zinc finger domain containing protein, putative, expressed
Bradi1g15430	-0.0937004	0.681304	DNA-binding protein DSP1, putative, expressed
Bradi1g15440	-0.440267	0.134979	Dicer, putative, expressed
Bradi1g15450	-0.0534969	0.879078	peroxisomal membrane protein, putative, expressed
Bradi1g15460	-0.576111	0.219802	NA
[truncated: 32,312 more rows]

## Sheet: Supplementary Table 2
Supplementary Table 2 – B. distachyon gene IDs for known starch genes of interest, shown in Fig. 7.
Gene ID	B. distachyon ID
MFP1a	Bradi2g33920
MFP1b	Bradi2g05130
MRC	Bradi3g06260
PTST2	Bradi1g12200
GWD1	Bradi3g11270
GWD3/PWD	Bradi1g50530
PHO1	Bradi1g08070
PHO2	Bradi2g55120
ISA1	Bradi3g40410
ISA2	Bradi2g26170
ISA3	Bradi4g32707
PUL	Bradi5g00540
SBEI	Bradi1g29850
SBEIIa	Bradi5g09170
SBEIIb	Bradi3g44760
SBEIII	Bradi1g41970
GBSSI	Bradi1g50090
GBSSII	Bradi2g41590
SSI	Bradi1g48610
SSIIa	Bradi3g27260
SSIIb	Bradi3g59440
SSIIc	Bradi1g45130
SSIIIa	Bradi3g15027
SSIIIb	Bradi5g22310
SSIV	Bradi2g18810
AGP-L1	Bradi1g09537
AGP-L2	Bradi2g14970
AGP-L3	Bradi1g53500
AGP-S1	Bradi3g22330
AGP-S2	Bradi4g27570
FLO7	Bradi3g28120
SSG4	Bradi2g05017
SSG6	Bradi1g49966
